# Supplementary material for: Cannabidiol in clinical and preclinical anxiety research. A systematic review into concentration–effect relations using the IB-de-risk tool
Source: J Psychopharmacol. 2022 Oct 14;36(12):1299–314. doi: 10.1177/02698811221124792 (PMC9716490; doi:10.1177/02698811221124792)
Supplement: sj-xlsx-10-jop-10.1177_02698811221124792 – Supplemental material for Cannabidiol in clinical and preclinical anxiety research. A systematic review into concentration–effect relations using the IB-de-risk tool [file sj-xlsx-10-jop-10.1177_02698811221124792.xlsx]

## Sheet: Overview (All Species)
study id	test	study design		study duration	species	gender	dose	dose Units	dose in ib-units	Cmax	AUC	Effects	administration route	HED(mg/kg)	HED(*60) * estimated F and correction factor	HED(mg)(*60kg)	remarks	colorcode	type	In vitro study	Protein binding	Molecular weight		HED mouse oral	10	HED mouse intraperitoneal	100	HED rat intraperitoneal	30	HED rat oral	20
Onaivi 1990	AA	Between groups, elevated plus maze, n = 10-12 (veh n = 10-12)	L	1	mouse	male	0.01	mg/kg	0.010mg/kg	0.2466	4.41806	No differences between drug and veh conditions in % open arm entries, No effect on motor activity	Intraperitoneal	0.001	4.8	0.048	Food and water ad libitum.	#FFFFFF	Effect study	Not in vitro	0	0
Izgelov 2020a		pharmacokinetic, n=12		1	human	male	90	mg	1.5mg/kg	0.8	8	No AEs	Oral	1.5	90	90	tmax = 8.4 male, oral, CBD-powder, with a glass of water	#FFFFFF	Security study	Not in vitro	0	0
Knaub 2019		"single dose, randomized, double-blind, cross-over study design16 pp"		1	human	both	25	mg	0.41666666666667mg/kg	3.05	19.23	Adverse events not related to study product noted within 24 h post-dosing included headache (in six subjects), nausea (in 1 subject) and menstrual cramps (in 1 subject). One adverse event was rated as unlikely related to study product by subject (diarrhea approximately 29 h after product ingestion). There were no serious adverse events.	Oral	0.417	25	25	medium-chain triglycerides-cannabidiol (MCT-CBD). Tmax 3. Fasted. Adverse events not related to study product noted within 24 h post-dosing included headache (in six subjects), nausea (in 1 subject) and menstrual cramps (in 1 subject). One adverse event was rated as unlikely related to study product by subject (diarrhea approximately 29 h after product ingestion). There were no serious adverse ev…	#FFFF00	Effect study	Not in vitro	0	0
Knaub 2019		single dose, randomized, double-blind, cross-over study design16 pp		1	human	both	25	mg	0.41666666666667mg/kg	13.53	32.63	Adverse events not related to study product noted within 24 h post-dosing included headache (in six subjects), nausea (in 1 subject) and menstrual cramps (in 1 subject). One adverse event was rated as unlikely related to study product by subject (diarrhea approximately 29 h after product ingestion). There were no serious adverse events.	Oral	0.417	25	25	self-emulsifying drug delivery system-cannabidiol (SEDDS-CBD). Tmax 1. Fasted. Adverse events not related to study product noted within 24 h post-dosing included. headache (in six subjects), nausea (in 1 subject) and menstrual cramps (in 1 subject). One adverse event was rated as unlikely related to study product by subject (diarrhea approximately 29 h after product ingestion). There were no seri…	#FFFF00	Effect study	Not in vitro	0	0
Hosseini 2020		pharmacokinetic, n=12		1	human	both	25	mg	0.41666666666667mg/kg	9.1	33.5	2 Aes: somnolence	Oral	0.417	25	25	sublingual wafer, tmax=4.5	#FFFF00	Effect study	Not in vitro	0	0
Onaivi 1990	AA	Elevated plus maze, n = 10-12 (veh n = 10-12)	L	1	mouse	male	0.1	mg/kg	0.100mg/kg	2.466	44.1806	No differences between drug and veh conditions in % open arm entries, No effect on motor activity	Intraperitoneal	0.008	48	0.48	No information about safety. Animals fed.	#FFFFFF	Effect study	Not in vitro	0	0
Izgelov 2020a		pharmacokinetic, n=12		1	human	male	90	mg	1.5mg/kg	18	66	4 Aes (3:1 somnolence:abdominal pain), resolved without medical intervention	Oral	1.5	90	90	tmax = 2 male, oral, CBD-SNEDDS, with a glass of water	#FFFF00	Effect study	Not in vitro	0	0
Izgelov 2020a		pharmacokinetic, n=12		1	human	male	90	mg	1.5mg/kg	14	71	4 Aes (3:1 somnolence:abdominal pain), resolved without medical intervention	Oral	1.5	90	90	tmax = 4 male, oral, CBD-Sesame oil, with a glass of water	#FFFF00	Effect study	Not in vitro	0	0
Hosseini 2020		pharmacokinetic, n=12		1	human	both	50	mg	0.83333333333333mg/kg	15	71	abdominal pain, upper respiratory tract infection, sedation, somnolence, mood altered	Oral	0.833	50	50	sublingual wafer, tmax =4.1	#FFFF00	Effect study	Not in vitro	0	0
Hosseini 2020		pharmacokinetic, n=12		1	human	both	50	mg	0.83333333333333mg/kg	14	73.8	nausea, contusion, presyncope, sedation, sensory disturbance, somnolence	Oral	0.833	50	50	oil solution, tmax =5.2	#FFFF00	Effect study	Not in vitro	0	0
Atsmon 2018		pharmacokenitic study, n = 14		1	human	male	100	mg	1.6666666666667mg/kg	47.44	153.04	no serious AEs, headache reported most frequently, no more detailed information available	Oral	1.667	100	100	No serious adverse events. Oral formulation with gelatin matrix pellets.	#FFFF00	Security study	Not in vitro	0	0
Crippa 2021	SPST	double-blind, between subjects, randomized, and placebo controlled	L	1	human	male	150	mg	2.5 mg/kg	20.7	191.525	No differences from PLB during SPST on VAMS anxiety, heart rate or blood pressure, No sedation and no cognitive or physiological alterations at the different time points of data collection, no adverse events reported	Oral	2.5	150	150	Standardized breakfast, powder form	#FFFFFF	Effect study	Not in vitro
Onaivi 1990	AA	Elevated plus maze, n = 10-12 (veh n = 10-12)	L	1	mouse	male	0.5	mg/kg	0.500mg/kg	12.33	220.903	No differences between drug and veh conditions in % open arm entries, No effect on motor activity	Intraperitoneal	0.04	240	2.4	Food and water ad libitum.	#FFFFFF	Effect study	Not in vitro	0	0
Martín-Gonzáles 2018	RCLB	Between groups, schedule induced polydipsia, n = 10 (veh n = 10)	G	1	rat	male	1	mg/kg	1.000mg/kg	6.7	294.514	Lower volume of water consumed compared to vehicle (rats were high drinkers in SIP), No effect on motor activity	Intraperitoneal	0.16	288	9.6	Rats were high drinkers in SIP. Food and water ad libitum.	#00B050	Effect study	Not in vitro	0	0
Stern 2015	FC	Between groups, contextual fear conditioning, n = 9 (veh n = 8)	L	1	rat	male	1	mg/kg	1.000mg/kg	6.7	294.514	No effect on % freezing during context reexposure 1 day after memory reactivation	Intraperitoneal	0.16	288	9.6	Food and water ad libitum. No information on safety.	#FFFFFF	Effect study	Not in vitro	0	0
Almeida 2013	SI	Social interaction test, between subjects, n = 10-12 (veh n = 10-12)	L	1	rat	male	1	mg/kg	1.000mg/kg	6.7	294.514	No differences from veh in active social interaction time, no effect on motor activity or rearing	Intraperitoneal	0.16	288	9.6	Food and water ad libitum.	#FFFFFF	Effect study	Not in vitro	0	0
Long 2012	AA	Between groups, open field test, light-dark test, n = 14-17 (veh n = 14-17)	L	1	mouse	male	1	mg/kg	1.000mg/kg	24.66	441.806	No effect on ratio of central to total distance traveled, No effect on motor activity or exploration	Intraperitoneal	0.08	480	4.8	Food and water ad libitum.	#FFFFFF	Effect study	Not in vitro	0	0
Assareh 2020	FC d	Cued fear conditioning, n = 10 (veh n = 10)	L	1	mouse	male	1	mg/kg	1.000mg/kg	24.66	441.806	No differences from veh in % freezing during cue reexposure	Intraperitoneal	0.08	480	4.8	Experimental paradigm 2 days, drug administration and testing on the same day. No information on safety. Food and water ad libitum.	#FFFFFF	Effect study	Not in vitro	0	0
Assareh 2020	FC	Contextual fear conditioning, n = 10 (veh n = 10)	L	1	mouse	male	1	mg/kg	1.000mg/kg	24.66	441.806	No differences from veh in % freezing during context reexposure	Intraperitoneal	0.08	480	4.8	Experimental paradigm 2 days, drug administration and testing on the same day. No information on safety. Food and water ad libitum.	#FFFFFF	Effect study	Not in vitro	0	0
Long 2010	AA	Between groups, open field test, n = 7-10 (veh n = 7-10)	L	1	mouse	male	1	mg/kg	1.000mg/kg	24.66	441.806	No differences from veh in distance traveled in centre/ total distance, no effect on motor activity	Intraperitoneal	0.08	480	4.8	Food and water ad libitum	#FFFFFF	Effect study	Not in vitro	0	0
Long 2010	ASR	Between groups, startle, n = 8-10 (veh n = 8-10)	L	1	mouse	male	1	mg/kg	1.000mg/kg	24.66	441.806	No differences from veh in mean startle amplitude following 15 120 dB acoustic stimuli	Intraperitoneal	0.08	480	4.8	Food and water ad libitum	#FFFFFF	Effect study	Not in vitro	0	0
Long 2012	ASR	Between groups, startle, n = 14-17 (veh n = 14-17)	L	1	mouse	male	1	mg/kg	1.000mg/kg	24.66	441.806	No effect on mean startle amplitude	Intraperitoneal	0.08	480	4.8	Food and water ad libitum.	#FFFFFF	Effect study	Not in vitro	0	0
Onaivi 1990	AA	Elevated plus maze, n = 10-12 (veh n = 10-12)	L	1	mouse	male	1	mg/kg	1.000mg/kg	24.66	441.806	No differences between drug and veh conditions in % open arm entries; No effect on motor activity	Intraperitoneal	0.08	480	4.8	Food and water ad libitum.	#FFFFFF	Effect study	Not in vitro	0	0
Zagzoog 2020	AA	Open field test, n = 6 (veh n = 6)	L	1	mouse	male	1	mg/kg	1.000mg/kg	24.66	441.806	No differences from veh in time in centre quadrant; No effects in tetrad testing (no cataleptic, hypothermic, anti-nociceptive, hypolocomotive effects)	Intraperitoneal	0.08	480	4.8	Food and water ad libitum	#FFFFFF	Effect study	Not in vitro	0	0
Assareh 2020	S_AA	Contextual fear conditioned, testing in LD-box, n = 14 (veh n = 13)	L	1	mouse	male	1	mg/kg	1.000mg/kg	24.66	441.806	No differences from veh in % time in light (contextual fear conditioned animals)	Intraperitoneal	0.08	480	4.8	Experimental paradigm 2 days, drug administration and testing on the same day. No information on safety. Food and water ad libitum.	#FFFFFF	Effect study	Not in vitro	0	0
Taylor 2019		pharmacokinitic open-label parallel-group study, n = 8		1	human	both	200	mg	3.3333333333333mg/kg	148	474	No adverse events in normal hepatic functioning individuals; 2 AEs: mild in severity and resolved during the trial (back pain, pain in the hip).	Oral	3.333	200	200	fed (low-protein) tmax 2,3 (in sample with normal hepatitic functioning). Well tolerated, no SAEs. Oral solution.	-1	Effect study	Not in vitro	0	0
Hlozek 2017	AA	Between groups, open field test, n = 10 (veh n = 10)		1	rat	male	10	mg/kg	10.000mg/kg	295	527.4	More motor activity compared to vehicle	Oral	1.6	1920	96	Rats were denied food for 12h prior to drug administration	#FFFF00	Effect study	Not in vitro	0	0
Hlozek 2017	ASR	Between groups, startle, n = 10 (veh n = 10)	L	1	rat	male	10	mg/kg	10.000mg/kg	295	527.4	No effect on startle	Oral	1.6	1920	96	Rats were denied food for 12h prior to drug administration	#FFFF00	Effect study	Not in vitro	0	0
Hlozek 2017	AA	Between groups, open field test, n = 10 (veh n = 10)	L	1	rat	male	10	mg/kg	10.000mg/kg	295	527.4	No effect on time in centre	Oral	1.6	1920	96	Rats were denied food for 12h prior to drug administration	#FFFF00	Effect study	Not in vitro	0	0
Moreira 2006	FC d	Between groups, vogel conflict test, n = 7 (veh n = 7)	L	1	rat	male	2.5	mg/kg	2.500mg/kg	16.75	736.285	No differences from veh in no. of punished licks	Intraperitoneal	0.4	720	24	Food and water ad libitum, 24 h before test water deprived. No information on safety.	#FFFFFF	Effect study	Not in vitro	0	0
O'Brien 2013	AA	Between groups, light dark test, n = 8 (veh n = 8)	L	1	rat	male	2.5	mg/kg	2.500mg/kg	16.75	736.285	No differences in time in lit box, activity level,	Intraperitoneal	0.4	720	24	Food and water ad libitum	#FFFFFF	Effect study	Not in vitro	0	0
Guimarães 1990	AA	Between groups, elevated plus maze, n = 10 (veh n = 10)	G	1	rat	male	2.5	mg/kg	2.500mg/kg	16.75	736.285	Higher % of open arm entries compared to veh, No effect on motor activity	Intraperitoneal	0.4	720	24	Food and water ad libitum.	#00B050	Effect study	Not in vitro	0	0
Moreira 2006	FC d	Between groups, vogel conflict test, n = 7 (veh n = 7)	L	1	rat	male	2.5	mg/kg	2.5mg/kg	16.75	736.285	No difference in no. of punished licks	Intraperitoneal	0.4	720	24	Food and water ad libitum, 24 h before test water deprived. No information on safety.
Fusar-Poli 2009, 2010		Crossover design, n = 15 (PLB n = 15)	G	1	human	male	600	mg	10mg/kg	17	780.395	CBD attenuated the BOLD signal in a left medial temporal region, which included the amygdala and the adjacent part of the anterior parahippocampal gyrus, and the anterior and posterior cingulate gyri, the left middle occipital gyrus, and the right posterior lobe of the cerebellum (latter not predicted a priori); CBD attenuated SCR fluctuations when viewing intensely fearful faces, no effect on fl…	Oral	10	600	600	approximately 99.9 % purity, light standardized breakfast 2 hours before the experiment.	#00B050	Effect study	Not in vitro	0	0
Grimm 2018		pharmacokinetic, n=16, 208 min.		1	human	male	600	mg	10mg/kg	89.1931	780.395	vertigo which lasted for several hours in 1 participant (crossover design, unclear whether related to CBD, or THC, or unrelated), 1 subject did not complete the study because of nausea after receiving THC, no sig. effect on affective state/state anxiety, dissociative symptoms	Oral	10	600	600	male, oral capsule after 350 kcal sandwich	#FFFF00	Effect study	Not in vitro	0	0
Martín-Gonzáles 2018	RCLB	Between groups, schedule induced polydipsia, n = 10 (veh n = 10)	L	1	rat	male	3	mg/kg	3.000mg/kg	20.1	883.542	No differences in volume of water consumed between vehicle and CBD (rats were high drinkers in SIP), No effect on motor activity (rats were high drinkers in SIP)	Intraperitoneal	0.48	864	28.8	Rats were high drinkers in SIP. Food and water ad libitum.	#FFFFFF	Effect study	Not in vitro	0	0
Stern 2012	FC	Between groups, contextual fear conditioning, n = 6-12 (veh n = 6-12)	G	1	rat	male	3	mg/kg	3.000mg/kg	20.1	883.542	Decreased % freezing time during context reexposure 1 day after memory reactivation.	Intraperitoneal	0.48	864	28.8	Administration immediately after memory reactivation. Food and water ab libitum. No information about safety.	#00B050	Effect study	Not in vitro	0	0
Onaivi 1990	AA	Elevated plus maze, n = 10-12 (veh n = 10-12)	L	1	mouse	male	2.5	mg/kg	2.500mg/kg	61.65	1104.51	No differences between drug and veh conditions in % open arm entries; No effect on motor activity	Intraperitoneal	0.2	1200	12	Food and water ad libitum.	#FFFFFF	Effect study	Not in vitro	0	0
Shoval 2016	AA	Between groups, novel object exploration, n = 11-14 (veh n = 11-14)	L	1	rat	male	15	mg/kg	15.000mg/kg	321.851	1142.6	No differences from veh in NOE, No effect on motor behaviour, WKY rats	Oral	2.4	2880	144	WKY rat. crystalline product, above 99% pure, vehicle of 100 microliter ethanol laced into high-fat diet pellet	#FFFFFF	Effect study	Not in vitro	0	0
Shoval 2016	AA	Between groups, elevated plus maze, n = 13-16 (veh n = 13-16)	L	1	rat	male	15	mg/kg	15.000mg/kg	321.851	1142.6	No differences from veh in EPM, Wistar rats	Oral	2.4	2880	144	crystalline product, above 99% pure, vehicle of 100 microliter ethanol laced into high-fat diet pellet	#FFFFFF	Effect study	Not in vitro	0	0
Shoval 2016	AA	Between groups, novel object exploration, n = 13-16 (veh n = 13-16)	L	1	rat	male	15	mg/kg	15.000mg/kg	321.851	1142.6	No differences from veh in NOE, no effect on motor behaviour, Wistar rats	Oral	2.4	2880	144	crystalline product, above 99% pure, vehicle of 100 microliter ethanol laced into high-fat diet pellet	#FFFFFF	Effect study	Not in vitro	0	0
Shoval 2016	AA	Between groups, elevated plus maze, n = 11-14 (veh n = 11-14)	L	1	rat	male	15	mg/kg	15.000mg/kg	321.851	1142.6	No differences from veh in EPM, WKY rats	Oral	2.4	2880	144	WKY rat. crystalline product, above 99% pure, vehicle of 100 microliter ethanol laced into high-fat diet pellet	#FFFFFF	Effect study	Not in vitro	0	0
Crockett 2019		pharmacokinetic, n=29		1	human	both	750	mg	12.5mg/kg	187	1190	14 subjects with mild AEs, 16 AEs total (headache (4), somnolence (2), diarrhea (3), nausea (1), catheter site hematoma (3), dysphonia (1), respiratory/thoracic/mediastinal disorders (2), other(1))	Oral	12.5	750	750	fasted tmax = 4	#FFFF00	Effect study	Not in vitro	0	0
Patrician 2019		double-blinded, placebo-controlled, crossover study, 12 pp		1	human	male	45	mg	0.75mg/kg	16.8	1302.4	no alterations in cognitive function (i.e., working memory), GI symptoms or reported anxiety	Oral	0.75	45	45	Oral capsule, tmax 1.88333333333. Participants were allowed a light, low-fat breakfast 1–2 h prior to reporting to the laboratory each the morning. There were no alterations in cognitive function (i.e., working memory), GI symptoms or reported anxiety (not clear how anxiety was measured); Male, Oral capsule, TurboCBD TM, tmax 2.05. Participants were allowed a light, low-fat breakfast 1–2 h prior …	#FFFFFF	Effect study	Not in vitro	0	0
Patrician 2019		double-blinded, placebo-controlled, crossover study, 12 pp		1	human	male	45	mg	0.75mg/kg	21.2	1302.4	no alterations in cognitive function (i.e., working memory), GI symptoms or reported anxiety	Oral	0.75	45	45	Male, Oral capsule, TurboCBD TM, tmax 2.05. Participants were allowed a light, low-fat breakfast 1–2 h prior to reporting to the laboratory each the morning. There were no alterations in cognitive function (i.e., working memory), GI symptoms or reported anxiety (not clear how anxiety was measured)	#FFFFFF	Effect study	Not in vitro	0	0
Aso (2019)	AA	Between groups, open field test, n = 7 (veh n = 7)	L	1	mouse	male	3	mg/kg	3.000mg/kg	73.98	1325.42	No differences in time in centre; No effect on locomotion (or object recognition memory)	Intraperitoneal	0.24	1440	14.4	Food and water ad libitum.	#FFFFFF	Effect study	Not in vitro	0	0
Schiavon 2016	AA	Between groups, elevated plus maze, n = 8 (veh n = 9)	G	1	mouse	male	3	mg/kg	3.000mg/kg	73.98	1325.42	Higher % of open arm entries than vehicle group, No effect on motor activity	Intraperitoneal	0.24	1440	14.4	Food and water ab libitum.	#00B050	Effect study	Not in vitro	0	0
Twardowschy 2013	defense	Between groups, exposure to predator, n = 9-15 (veh n = 9-15)	G	1	mouse	male	3	mg/kg	3.000mg/kg	73.98	1325.42	Lower behavioural index for defensive immobility outside the burrow	Intraperitoneal	0.24	1440	14.4	Food and water ad libitum. No information on safety	#00B050	Effect study	Not in vitro	0	0
Uribe-Mariño 2012	defense	Between groups, exposure to predator, n = 11-12 (veh n = 11-12)	G	1	mouse	male	3	mg/kg	3.000mg/kg	73.98	1325.42	Lower behavioural index for defensive immobility outside the burrow	Intraperitoneal	0.24	1440	14.4	∼99.9% pure. Food and water ad libitum.	#FFFFFF	Effect study	Not in vitro	0	0
Zagzoog 2020	AA	Open field test, n = 6 (veh n = 6)	L	1	mouse	male	3	mg/kg	3.000mg/kg	73.98	1325.42	No differences from veh in time in centre quadrant; No effects in tetrad testing (no cataleptic, hypothermic, anti-nociceptive, hypolocomotive effects)	Intraperitoneal	0.24	1440	14.4	Food and water ad libitum	#FFFFFF	Effect study	Not in vitro	0	0
Patrician 2019		double-blinded, placebo-controlled, crossover study, 12 pp		1	human	male	90	mg	1.5mg/kg	54.6	1426	no alterations in cognitive function (i.e., working memory), GI symptoms or reported anxiety	Oral	1.5	90	90	Male, Oral capsule, tmax 2.16666666667. Participants were allowed a light, low-fat breakfast 1–2 h prior to reporting to the laboratory each the morning. There were no alterations in cognitive function (i.e., working memory), GI symptoms or reported anxiety (not clear how anxiety was measured)	#FFFFFF	Effect study	Not in vitro	0	0
Patrician 2019		double-blinded, placebo-controlled, crossover study, 12 pp		1	human	male	90	mg	1.5mg/kg	77.6	1426	no alterations in cognitive function (i.e., working memory), GI symptoms or reported anxiety	Oral	1.5	90	90	Male, Oral capsule, TurboCBD TM, tmax 1.83333333333. Participants were allowed a light, low-fat breakfast 1–2 h prior to reporting to the laboratory each the morning. There were no alterations in cognitive function (i.e., working memory), GI symptoms or reported anxiety (not clear how anxiety was measured)	#FFFFFF	Effect study	Not in vitro	0	0
Zuardi 2017	SPS	public speaking test, double-blind, placebo-controlled, between subjects study, n = 11-12	L	1	human	both	100	mg	1.6666666666667mg/kg	195.69	1453.47	No effect on VAMS anxiety, heart rate or blood pressure pre-stress or during public speech; No effect on sedation prestress or during speech	Oral	1.667	100	100	No registration of side effects. Standard breakfast: (200 ml chocolate milk and 100 g of bread with margarine). CBD of 99.6 % purity, dissolved in corn oil at doses of 100 and 200 mg/ml Subjects who were taking medications with the potential to interfere with the study’s results were not included	#FFFFFF	Effect study	Not in vitro	0	0
Almeida 2013	SI	Social interaction test, between subjects, n = 10-12 (veh n = 10-12)	L	1	rat	male	5	mg/kg	5.000mg/kg	33.5	1472.57	No differences from veh in active social interaction time; No effect on motor activity or rearing	Intraperitoneal	0.8	1440	48	Food and water ad libitum.	#FFFFFF	Effect study	Not in vitro	0	0
Guimarães 1990	AA	Between groups, elevated plus maze, n = 10 (veh n = 10)	G	1	rat	male	5	mg/kg	5.000mg/kg	33.5	1472.57	Higher % of open arm entries compared to veh; No effect on motor activity	Intraperitoneal	0.8	1440	48	Food and water ad libitum.	#00B050	Effect study	Not in vitro	0	0
Guimarães 1994	AA	Between groups, elevated plus maze, n = 5 (veh n = 22)	G	1	rat	male	5	mg/kg	5.000mg/kg	33.5	1472.57	Higher % open arm entries, No effect on motor activity	Intraperitoneal	0.8	1440	48	Food and water ad libitum.	#FFFFFF	Effect study	Not in vitro	0	0
Jurkus 2016	FC d	Between groups, cued fear conditioning, n = 10 (veh n = 11)	L	1	rat	male	5	mg/kg	5.000mg/kg	33.5	1472.57	No effect on within-session extinction or extinction recall	Intraperitoneal	0.8	1440	48	Food and water ad libitum. No information on safety	#FFFFFF	Effect study	Not in vitro	0	0
Malone 2009	SI	Between groups, social interaction test, n = 6 (veh n = 6)	L	1	rat	male	5	mg/kg	5.000mg/kg	33.5	1472.57	No differences from veh in active social interaction time; No effect on motor activity	Intraperitoneal	0.8	1440	48	Food and water available ad libitum.	#FFFFFF	Effect study	Not in vitro	0	0
Rock 2017	AA	Light-dark box, n = 7 (veh n = 15)	L	1	rat	male	5	mg/kg	5.000mg/kg	33.5	1472.57	No differences from vehicle in mean time in light box	Intraperitoneal	0.8	1440	48	No information on safety. Animals were fed	#FFFFFF	Effect study	Not in vitro	0	0
Rock 2017	S_AA	Light-dark box, animals exposed to foot shock stress, n = 6 (veh n = 15)	G	1	rat	male	5	mg/kg	5.000mg/kg	33.5	1472.57	Higher mean time in light box compared to vehicle in rats exposed to foot shock (animals pre-exposed to foot shock stress)	Intraperitoneal	0.8	1440	48	No information on safety. Animals were fed	#00B050	Effect study	Not in vitro	0	0
Shallcross 2019	AA	Between groups, light-dark test, n = 8 (veh n = 8)	G	1	rat	male	5	mg/kg	5.000mg/kg	33.5	1472.57	Decreased latency to enter the light compartment (stress-susceptible phenotype, predator-stress scent exposed)	Intraperitoneal	0.8	1440	48	Food and water available ad libitum. No information on safety Stress-susceptible phenotype (in EPM and habituation of ASR), and predator-stress scent exposed	#00B050	Effect study	Not in vitro	0	0
Moreira 2006	FC d	Between groups, vogel conflict test, n = 7 (veh n = 7)	L	1	rat	male	5	mg/kg	5.000mg/kg	33.5	1472.57	No differences from veh in no. of punished licks	Intraperitoneal	0.8	1440	48	Food and water ad libitum, 24 h before test water deprived. No information on safety.	#FFFFFF	Effect study	Not in vitro	0	0
Moreira 2006	FC d	Between groups, vogel conflict test, n = 7 (veh n = 7)	L	1	rat	male	5	mg/kg	5mg/kg	33.5	1472.57	No difference in no. of punished licks	Intraperitoneal	0.8	1440	48	Food and water ad libitum, 24 h before test water deprived. No information on safety.
Crippa 2021	SPS	double-blind, between subjects, randomized, and placebo controlled	L	1	human	male	150	mg	2.5 mg/kg	82.59	1590.8	No differences from PLB during SPST on VAMS anxiety, heart rate or blood pressure; No sedation and no cognitive or physiological alterations at the different time points of data collection, no adverse events reported	Oral	2.5	150	150	Standardized breakfast, corn oil	#FFFFFF	Effect study	Not in vitro	0	0
Linares 2019	SPS	between subjects, placebo controlled, randomized, n = 15 (PLB n = 15)	L	1	human	male	150	mg	2.5mg/kg	230.34	1590.8	No effect on VAMS or blood pressure during speech or during anticipation	Oral	2.5	150	150	HR not reported, no adverse effects reported, no information about fast/fed Powder, 99% purity, disolved in corn oil. Subjects had not taken any medications for at least three months prior to study.	#FFFFFF	Effect study	Not in vitro	0	0
Taylor 2018		pharmacokinetic study, n = 6		1	human	both	1500	mg	25mg/kg	292.4	1618	adverse events in 4 subjects (vs 5 in placebo, n=8), nausea, somnolence, headache, dizziness, attention disturbance	Oral	25	1500	1500	Fasted individuals. No serious AE, some mild/moderate. Oral CBD Solution.	#FFFF00	Effect study	Not in vitro	0	0
Schoedel 2018		pharmacokinetic study, n = 38		1	human	both	750	mg	12.5mg/kg	336.2	1683.3	AEs not more frequent than in PLB condition	Oral	12.5	750	750	8 day washout between conditions, oral capsule tmax = 5.11 Majority of subjects male	#FFFF00	Effect study	Not in vitro	0	0
Uribe-Mariño 2012	defense	Between groups, exposure to predator, n = 11-12 (veh n = 11-12)	G	1	mouse	male	0.3	mg/kg	0.300mg/kg	7.398	1712.82	Lower behavioural index defensive immobility outside the burrow	Intraperitoneal	0.024	144	1.44	∼99.9% pure. Food and water ad libitum.	#FFFFFF	Effect study	Not in vitro	0	0
Perkins 2020		pharmacokinetic, n=6		1	human	both	5	mg/kg	5.000mg/kg	296	1951	4 AEs in 3 subjects (increased appetite (1), dizziness (1), headache (1), drug eruption (1))	Oral	5	300	300	tmax =4	#FFFF00	Effect study	Not in vitro	0	0
Linares 2019	SPS	between subjects, placebo controlled, randomized, n = 15 (PLB n = 15)	G	1	human	male	300	mg	5mg/kg	334.29	2002.81	Anxiolytic effect on VAMS during speech (not during anticipation), No effect on blood pressure in anticipation of, or during public speaking task	Oral	5	300	300	HR not reported, no adverse effects reported, no information about fast/fed Powder, 99% purity, disolved in corn oil. Subjects had not taken any medications for at least three months prior to study.	#00B050	Effect study	Not in vitro	0	0
Zuardi 1993	SPS	Double-blind, placebo-controlled, between subjects, n = 10 (veh n = 10)	L	1	human	both	300	mg	5mg/kg	334.29	2002.81	No differences from veh in VAMS, heart rate or systolic blood pressure in anticipation of, or during speech; No effect on sedation or psychomotor performance	Oral	5	300	300	No physical or mental sedation. CBD dissolved in corn oil (100 mg/ml) No information about concomitant medication	#FFFFFF	Effect study	Not in vitro	0	0
Zuardi 2017	SPS	public speaking test, double-blind, placebo-controlled, between subjects study, n = 11-12	L	1	human	both	300	mg	5mg/kg	334.29	2002.81	No effect on VAMS anxiety, heart rate or blood pressure pre-stress or during public speech; No effect on sedation prestress or during speech	Oral	5	300	300	No registration of side effects. Standard breakfast: (200 ml chocolate milk and 100 g of bread with margarine). CBD of 99.6 % purity, dissolved in corn oil at doses of 100 and 200 mg/ml Subjects who were taking medications with the potential to interfere with the study’s results were not included	#FFFFFF	Effect study	Not in vitro	0	0
Taylor 2018		pharmacokinetic open-label randomized cross-over study, n = 12		1	human	both	1500	mg	25mg/kg	335.4	2198	diarrhea (3), headache (1), somnolence (1), no PLB group comparison	Oral	25	1500	1500	Fasted individuals. No serious AE, some mild/moderate. Oral CBD Solution.	#FFFF00	Effect study	Not in vitro	0	0
Casarotto 2010	RCLB	Between subjects, marble burying test, placebo controlled, n = 6 (veh n = 7)	L	1	mouse	male	5	mg/kg	5.000mg/kg	123.3	2209.03	No effect on marble burying	Intraperitoneal	0.4	2400	24	Mice had free access to food and water. No adverse effects reported	#FFFFFF	Effect study	Not in vitro	0	0
Kasten 2019	AA	Between groups, elevated plus maze, n = 8 (veh n = 8)	L	1	mouse	male	5	mg/kg	5.000mg/kg	123.3	2209.03	No differences from veh in time in open arms	Intraperitoneal	0.4	2400	24	Single housed animals. No information about food intake.	#00B050	Effect study	Not in vitro	0	0
Kasten 2019	AA	Between groups, open field test, n = 8 (veh n = 8)	G	1	mouse	male	5	mg/kg	5.000mg/kg	123.3	2209.03	Higher % time in centre compared to veh; no effect on motor activity	Intraperitoneal	0.4	2400	24	Single housed animals. No information about food intake.	#00B050	Effect study	Not in vitro	0	0
Kasten 2019	AA	Between groups, elevated plus maze, n = 8 (veh n = 8))	L	1	mouse	female	5	mg/kg	5.000mg/kg	123.3	2209.03	No differences from veh in time in open arms	Intraperitoneal	0.4	2400	24	Single housed animals. No information about food intake.	#FFFFFF	Effect study	Not in vitro	0	0
Kasten 2019	AA	Between groups, open field test, n = 8 (veh n = 8))	L	1	mouse	female	5	mg/kg	5.000mg/kg	123.3	2209.03	No differences in % time in centre, No effect on motor activity	Intraperitoneal	0.4	2400	24	Single housed animals. No information about food intake.	#FFFFFF	Effect study	Not in vitro	0	0
Navarrete 2018	AA	Between groups, light dark box test, n = 8 (veh n = 8)	L	1	mouse	male	5	mg/kg	5.000mg/kg	123.3	2209.03	No difference from vehicle in time spent on the light side; No effect on motor activity and number of rearings, rubbings and jumpings	Intraperitoneal	0.4	2400	24	No information on food intake	#FFFFFF	Effect study	Not in vitro	0	0
Onaivi 1990	AA	Elevated plus maze, n = 10-12 (veh n = 10-12)	L	1	mouse	male	5	mg/kg	5.000mg/kg	123.3	2209.03	No differences between drug and veh conditions in % open arm entries; No effect on motor activity	Intraperitoneal	0.4	2400	24	Food and water ad libitum.	#FFFFFF	Effect study	Not in vitro	0	0
Zieba 2019	AA	Between groups, elevated plus maze, n = 12 (veh n = 12)	L	1	mouse	male	5	mg/kg	5.000mg/kg	123.3	2209.03	No difference from vehicle in % of distance traveled in open arms; No effect on locomotion, exploration, sociability or spatial memory	Intraperitoneal	0.4	2400	24	Food and water available ab libitum. No effect on cognitive performance or locomotor effects. Cmax of 30 min after administration.	#FFFFFF	Effect study	Not in vitro	0	0
Zieba 2019	AA	Between groups, open field test, n = 12 (veh n = 12)	L	1	mouse	male	5	mg/kg	5.000mg/kg	123.3	2209.03	No difference from vehicle in ratio of total distance spent in centre zone, No effect on locomotion, exploration, sociability or spatial memory	Intraperitoneal	0.4	2400	24	Food and water available ab libitum. No effect on cognitive performance or locomotor effects. Cmax of 30 min after administration.	#FFFFFF	Effect study	Not in vitro	0	0
Long 2010	AA	Between groups, open field test, n = 7-10 (veh n = 7-10)	L	1	mouse	male	5	mg/kg	5.000mg/kg	123.3	2209.03	No differences from veh in time in distance traveled in centre/ total distance, no effect on motor activity	Intraperitoneal	0.4	2400	24	Food and water ad libitum	#FFFFFF	Effect study	Not in vitro	0	0
Long 2010	ASR	Between groups, startle, n = 8-10 (veh n = 8-10)	L	1	mouse	male	5	mg/kg	5.000mg/kg	123.3	2209.03	No differences from veh in mean startle amplitude following 15 120 dB acoustic stimuli	Intraperitoneal	0.4	2400	24	Food and water ad libitum	#FFFFFF	Effect study	Not in vitro	0	0
Nardo 2014	RCLB	Between groups, marble burying test, n = 9 (veh n = 11)	L	1	mouse	male	5	mg/kg	5.000mg/kg	123.3	2209.03	No difference in no. of buried marbles	Intraperitoneal	0.4	2400	24	Food and water ad libitum.	#FFFFFF	Effect study	Not in vitro	0	0
Crippa 2004	fnct	Crossover design, n = 10 (PLB n = 10)	G	1	human	male	400	mg	6.6666666666667mg/kg	403.59	2277.48	Lower VAMS anxiety 75 min after drug intake; CBD attenuated ECD uptake in a cluster encompassing the left parahippocampal gyrus and hippocampus. Conversely, there was a cluster of significantly increased ECD uptake in the CBD ; relative to the placebo condition in the right posterior cingulate gyrus (Subjects with generalized SAD)	Oral	6.667	400	400	approximately 99.9 % purity, dissolved in corn oil. Subjects instructed to have a light, standardized breakfast 2 h before the experiment.	#00B050	Effect study	Not in vitro	0	0
Crippa 2004	fnct	Crossover design, n = 10 (PLB n = 10)		1	human	male	400	mg	6.6666666666667mg/kg	403.59	2277.48	Higher mental sedation than veh 75 min after drug intake	Oral	6.667	400	400	approximately 99.9 % purity, dissolved in corn oil. Subjects instructed to have a light, standardized breakfast 2 h before the experiment.	#FFFF00	Effect study	Not in vitro	0	0
Crippa 2011	fnct	Crossover design, n = 10 (PLB n = 10)	G	1	human	male	400	mg	6.6666666666667mg/kg	403.59	2277.48	Lower VAMS anxiety at 75 min after drug intake (Subjects with generalized SAD); CBD attenuated ECD uptake in a cluster encompassing the left parahippocampal gyrus and hippocampus. Conversely, there was a cluster of significantly increased ECD uptake in the CBD relative to the placebo condition in the right posterior cingulate gyrus (Subjects with generalized SAD)	Oral	6.667	400	400	approximately 99.9 % purity, dissolved in corn oil. Subjects instructed to have a light, standardized breakfast 2 h before the experiment.	#00B050	Effect study	Not in vitro	0	0
Schoedel 2018		pharmacokinetic study, n = 40		1	human	both	4500	mg	75mg/kg	426.9	2290.3	more frequent GI symptoms and headache	Oral	75	4500	4500	8 day washout between conditions, oral capsule tmax = 4.07 Majority of subjects male	#FFFF00	Effect study	Not in vitro	0	0
Crockett 2019		pharmacokinetic, n=15		1	human	both	750	mg	12.5mg/kg	527	2588	6 subjects with mild AEs, 15 AEs in total (headache (1), somnolence (3), catheter site inflammation (1), diarrhea (1), nausea (1), other (7))	Oral	12.5	750	750	whole milk diet tmax = 5	#FFFF00	Effect study	Not in vitro	0	0
Schoedel 2018		pharmacokinetic study, n = 39		1	human	both	1500	mg	25mg/kg	524.5	2713	gastrointestinal symptoms and headache more frequent than with PLB, 1 aspartate aminotransferase [AST] increase (considered treatment-related) leading to withdrawal	Oral	25	1500	1500	8 day washout between conditions, oral capsule tmax = 6.13 Majority of subjects male	#FFFF00	Effect study	Not in vitro	0	0
Taylor 2018		pharmacokinetic study, n = 6		1	human	both	3000	mg	50mg/kg	533	2802	AEs in 5 subjects (vs 5 in placebo, n=8) , diarrhea more frequent in CBD compared to PLB condition	Oral	50	3000	3000	Fasted individuals. No serious AE, some mild/moderate. Oral CBD Solution.	#FFFF00	Effect study	Not in vitro	0	0
Bergamaschi 2011b	SPS	Double blind, placebo controlled, between subjects, n = 12 (veh n =12)	G	1	human	both	600	mg	10mg/kg	542.19	2826.82	Reduced anxiety during anticipatory (SSPS-N) and speech performance (VAMS and SSPS-N); No effect anticipating speech performance or during speech performance, on blood pressure, heart rate, and skin conductance; No effect on cognitive impairment anticipating or during speech performance,	Oral	10	600	600	Approximately 99.9% purity, dissolved in corn oil. All participants were treatment-naïve (either with pharmacotherapy or psychotherapy)	#00B050	Effect study	Not in vitro	0	0
Bergamaschi 2011b	SPS	Double blind, placebo controlled, between subjects, n = 12 (veh n =12)		1	human	both	600	mg	10mg/kg	542.19	2826.82	Less decrease in sedation for CBD compared to PLB anticipating (not during) speech	Oral	10	600	600	Approximately 99.9% purity, dissolved in corn oil. All participants were treatment-naïve (either with pharmacotherapy or psychotherapy)	#00B050	Effect study	Not in vitro	0	0
Linares 2019	SPS	between subjects, placebo controlled, randomized, n = 12 (PLB n = 15)	L	1	human	male	600	mg	10mg/kg	542.19	2826.82	No effect on VAMS or blood pressure during speech or during anticipation	Oral	10	600	600	HR not reported, no adverse effects reported, no information about fast/fed Powder, 99% purity, disolved in corn oil. Subjects had not taken any medications for at least three months prior to study.	#FFFFFF	Effect study	Not in vitro	0	0
Gáll 2020	AA	Between groups, open field test, EPM, n = 8 (veh n = 8)		1	rat	male	10	mg/kg	10.000mg/kg	67	2945.14	No effects on motor activity, less rearing compared to vehicle	Intraperitoneal	1.6	2880	96	Food and water ad libitum.	#FFFF00	Effect study	Not in vitro	0	0
Lemos 2010	fnct	Between groups, contextual fear conditioning, n = 9 (veh n = 9)	G	1	rat	male	10	mg/kg	10.000mg/kg	67	2945.14	Attenuation of c-fos expression in the bed nucleus of the stria terminalis (BNST) after conditioning	Intraperitoneal	1.6	2880	96	Food and water ad libitum. No information on safety.	#00B050	Effect study	Not in vitro	0	0
Mahmud 2010	AA	Between groups, elevated plus maze, n = 5 (veh n = 5)	G	1	rat	male	10	mg/kg	10.000mg/kg	67	2945.14	More time in open arms than veh; No effect on motor activity	Intraperitoneal	1.6	2880	96	Food and water ad libitum.	#00B050	Effect study	Not in vitro	0	0
Moreira 2006	FC d	Between groups, vogel conflict test, n = 7 (veh n = 7)	G	1	rat	male	10	mg/kg	10.000mg/kg	67	2945.14	Higher no. of punished licks	Intraperitoneal	1.6	2880	96	Food and water ad libitum, 24 h before test water deprived. No information on safety.	#00B050	Effect study	Not in vitro	0	0
Moreira 2006	FC d	Between groups, vogel conflict test, n = 7 (veh n = 6)	G	1	rat	male	10	mg/kg	10.000mg/kg	67	2945.14	Higher no. of punished licks	Intraperitoneal	1.6	2880	96	Food and water ad libitum, 24 h before test water deprived. No information on safety.	#00B050	Effect study	Not in vitro	0	0
Resstel 2006	FC	Between groups, contextual fear conditioning, n = 5 (veh n = 5)	G	1	rat	male	10	mg/kg	10.000mg/kg	67	2945.14	Anxiolytic effect on % time freezing during context reexposure; Anxiolytic effect on change in heart rate after context reexposure	Intraperitoneal	1.6	2880	96	Administration 30 min before 10 min context reexposure. Food and water available ab libitum. No information on safety.	#00B050	Effect study	Not in vitro	0	0
Song 2016	FC	Between subjects, contextual fear conditioning, placebo controlled, n = 7 (veh n = 7)	G	1	rat	male	10	mg/kg	10.000mg/kg	67	2945.14	No differences in freezing at the end of extinction training, lower % freezing time at test compared to veh	Intraperitoneal	1.6	2880	96	3 days paradigm, but single administration. Strong conditioning paradigm. No information on safety. Food and water available ab libitum.	#00B050	Effect study	Not in vitro	0	0
Song 2016	FC	Between subjects, contextual fear conditioning, placebo controlled, n = 8 (veh n = 8)		1	rat	male	10	mg/kg	10.000mg/kg	67	2945.14	No effect on within-extinction (% freezing time), increased % freezing time at test (anxiogenic effect)	Intraperitoneal	1.6	2880	96	3 days paradigm, but single administration. Weak conditioning paradigm. No information on safety. Food and water available ab libitum.	#FFFF00	Effect study	Not in vitro	0	0
Stern 2012	FC	Between groups, contextual fear conditioning, n = 6-12 (veh n = 6-12)	G	1	rat	male	10	mg/kg	10.000mg/kg	67	2945.14	Decreased % freezing time during context reexposure 1 day after memory reactivation.	Intraperitoneal	1.6	2880	96	Administration immediately after memory reactivation. Food and water ab libitum. No information about safety.	#00B050	Effect study	Not in vitro	0	0
Stern 2012	FC	Between groups, contextual fear conditioning, n = 6-12 (veh n = 6-12)	G	1	rat	male	10	mg/kg	10.000mg/kg	67	2945.14	Decreased % freezing time during context reexposure 1 day after memory reactivation and during reïnstatement (after extinction).	Intraperitoneal	1.6	2880	96	Administration immediately after memory reactivation. Food and water ab libitum. No information about safety.	#00B050	Effect study	Not in vitro	0	0
Stern 2012	FC	Between groups, contextual fear conditioning, n = 6-12 (veh n = 6-12)	G	1	rat	male	10	mg/kg	10.000mg/kg	67	2945.14	Decreased % freezing time during context reexposure 1 day after memory reactivation.	Intraperitoneal	1.6	2880	96	Administration 0.5h after memory reactivation. Food and water ab libitum. No information about safety.	#00B050	Effect study	Not in vitro	0	0
Karniol 1974	AA	Between groups, open field test, n = 12 (veh n = 13)	L	1	rat	male	10	mg/kg	10.000mg/kg	67	2945.14	No effect on no. of fecal boluses	Intraperitoneal	1.6	2880	96	Duration 2 days, administration and testing on the same day No information about food intake, no information on safety.	#FFFFFF	Effect study	Not in vitro	0	0
Lemos 2010	FC	Between groups, contextual fear conditioning, n = 9 (veh n = 9)	G	1	rat	male	10	mg/kg	10.000mg/kg	67	2945.14	Lower % freezing during 10 min context reexposure	Intraperitoneal	1.6	2880	96	Food and water ad libitum. No information on safety.	#00B050	Effect study	Not in vitro	0	0
Gáll (2020)	AA	Between groups, open field test, n = 8 (veh n = 8)	L	1	rat	male	10	mg/kg	10.000mg/kg	67	2945.14	No differences from veh in centre time	Intraperitoneal	1.6	2880	96	Food and water ad libitum.	#FFFFFF	Effect study	Not in vitro	0	0
Gáll (2020)	AA	Between groups, EPM, n = 8 (veh n = 8)	L	1	rat	male	10	mg/kg	10.000mg/kg	67	2945.14	No differences from veh in % open arm entries	Intraperitoneal	1.6	2880	96	Food and water ad libitum.	#FFFFFF	Effect study	Not in vitro	0	0
Gazarini 2014	FC	Between groups, contextual fear conditioning, n = 10 (veh n = 9)	G	1	rat	male	10	mg/kg	10.000mg/kg	67	2945.14	Lower % freezing during context test 1 day after context reexposure	Intraperitoneal	1.6	2880	96	Administration immediately after 3 min context reexposure. Food and water ad libitum. No information on safety	#00B050	Effect study	Not in vitro	0	0
Guimarães 1990	AA	Between groups, elevated plus maze, n = 10 (veh n = 10)	G	1	rat	male	10	mg/kg	10.000mg/kg	67	2945.14	Higher % of open arm entries compared to veh; No effect on motor activity	Intraperitoneal	1.6	2880	96	Food and water ad libitum.	#00B050	Effect study	Not in vitro	0	0
Jurkus 2016	FC d	Between groups, cued fear conditioning, n = 11 (veh n = 11)	L	1	rat	male	10	mg/kg	10.000mg/kg	67	2945.14	No effect on within-session extinction or extinction recall	Intraperitoneal	1.6	2880	96	Food and water ad libitum. No information on safety	#FFFFFF	Effect study	Not in vitro	0	0
Crockett 2019		pharmacokinetic, n=14		1	human	both	750	mg	12.5mg/kg	722	3394	14 subjects with mild AEs, 17 (?) AEs total (headache (4), somnolence (2), diarrhea (3), nausea (1), catheter site hematoma (3), dysphonia (1), respiratory/thoracic/mediastinal disorders (2), other(1))	Oral	12.5	750	750	low calorie diet tmax = 4.51	#FFFF00	Effect study	Not in vitro	0	0
Taylor 2018		pharmacokinetic study, n = 6		1	human	both	4500	mg	75mg/kg	722.1	3426	AEs in 5 subjects (vs 5 in placebo, n=8), more frequent diarrhea, headache	Oral	75	4500	4500	Fasted individuals. No serious AE, some mild/moderate. Oral CBD Solution.	#FFFF00	Security study	Not in vitro	0	0
Zuardi 2017	SPS	public speaking test, double-blind, placebo-controlled, between subjects study, n = 11-12	L	1	human	both	900	mg	15mg/kg	750.09	3650.83	No effect on VAMS anxiety pre-stress or during public speech; No effect on heart rate or blood pressure pre-stress or during public speech; No effect on sedation prestress or during speech	Oral	15	900	900	No registration of side effects. standard breakfast: (200 ml chocolate milk and 100 g of bread with margarine). CBD of 99.6 % purity, dissolved in corn oil at doses of 100 and 200 mg/ml Subjects who were taking medications with the potential to interfere with the study’s results were not included	#FFFFFF	Effect study	Not in vitro	0	0
Taylor 2018		pharmacokenitic study, n = 6		1	human	both	6000	mg	100mg/kg	782	3900	AEs in 5 subjects (vs 5 in placebo, n=8), more frequent diarrhea, somnolence	Oral	100	6000	6000	Fasted individuals. No serious AE, some mild/moderate. Oral CBD Solution.	#FFFF00	Security study	Not in vitro	0	0
Almeida 2013	SI	Social interaction test, between subjects, n = 10-12 (veh n = 10-12)	L	1	rat	male	15	mg/kg	15.000mg/kg	101.515	4417.71	No differences from veh in active social interaction time; No effect on motor activity or rearing	Intraperitoneal	2.4	4320	144	Food and water ad libitum.	#FFFFFF	Effect study	Not in vitro	0	0
Almeida 2013	SI	Social interaction test, between subjects, n = 10 (veh n = 10)	L	1	rat	male	15	mg/kg	15.000mg/kg	101.515	4417.71	No differences from veh in active social interaction time; No effect on motor activity or rearing	Intraperitoneal	2.4	4320	144	Food and water ad libitum.	#FFFFFF	Effect study	Not in vitro	0	0
Long 2010	AA	Between groups, open field test, n = 7-10 (veh n = 7-10)	L	1	mouse	male	10	mg/kg	10.000mg/kg	280.56	4418.06	No differences from veh in distance traveled in centre/ total distance, no effect on motor activity	Intraperitoneal	0.8	4800	48	Food and water ad libitum	#FFFFFF	Effect study	Not in vitro	0	0
Long 2010	ASR	Between groups, startle, n = 8-10 (veh n = 8-10)	L	1	mouse	male	10	mg/kg	10.000mg/kg	280.56	4418.06	No differences from veh in mean startle amplitude following 15 120 dB acoustic stimuli	Intraperitoneal	0.8	4800	48	Food and water ad libitum	#FFFFFF	Effect study	Not in vitro	0	0
Assareh 2020	FC	Contextual fear conditioning, n = 10 (veh n = 10)	L	1	mouse	male	10	mg/kg	10.000mg/kg	280.56	4418.06	No differences from veh in % freezing during context reexposure	Intraperitoneal	0.8	4800	48	Experimental paradigm 2 days, drug administration and testing on the same day. No information on safety. Food and water ad libitum.	#FFFFFF	Effect study	Not in vitro	0	0
Kasten 2019	AA	Between groups, elevated plus maze, n = 8 (veh n = 8))	L	1	mouse	female	10	mg/kg	10.000mg/kg	280.56	4418.06	No differences from veh in time in open arms	Intraperitoneal	0.8	4800	48	Single housed animals. No information about food intake.	#FFFFFF	Effect study	Not in vitro	0	0
Kasten 2019	AA	Between groups, open field test, n = 8 (veh n = 8))	L	1	mouse	female	10	mg/kg	10.000mg/kg	280.56	4418.06	No differences in % time in centre; No effect on motor activity	Intraperitoneal	0.8	4800	48	Single housed animals. No information about food intake.	#FFFFFF	Effect study	Not in vitro	0	0
Todd 2016	fnct	Between groups, open field test, n = 6 (veh n = 6)	G	1	mouse	male	10	mg/kg	10.000mg/kg	280.56	4418.06	Lower number of c-Fos positive neurons in the central nucleus of the amygdala than in veh condition, no prespecified hypothesis, no effects in other areas;	Intraperitoneal	0.8	4800	48	Food and water ad libitum.	#00B050	Effect study	Not in vitro	0	0
Zagzoog 2020	AA	Open field test, n = 6 (veh n = 6)	L	1	mouse	male	10	mg/kg	10.000mg/kg	280.56	4418.06	No differences from veh in time in centre quadrant; No effects in tetrad testing (no cataleptic, hypothermic, anti-nociceptive, hypolocomotive effects);	Intraperitoneal	0.8	4800	48	Food and water ad libitum	#FFFFFF	Effect study	Not in vitro	0	0
Assareh 2020	S_AA	Contextual fear conditioned, testing in LD-box, n = 17 (veh n = 13)	L	1	mouse	male	10	mg/kg	10.000mg/kg	280.56	4418.06	No differences from veh in % time in light (contextual fear conditioned animals)	Intraperitoneal	0.8	4800	48	Experimental paradigm 2 days, drug administration and testing on the same day. No information on safety. Animals were fed.	#FFFFFF	Effect study	Not in vitro	0	0
Todd 2016	AA	Between groups, open field test, n = 6 (veh n = 6)	L	1	mouse	male	10	mg/kg	10.000mg/kg	280.56	4418.06	No difference from vehicle in % distance traveled in centre; No effect on motor activity	Intraperitoneal	0.8	4800	48	Food and water ad libitum.	#FFFFFF	Effect study	Not in vitro	0	0
Assareh 2020	FC d	Cued fear conditioning, n = 10 (veh n = 10)	L	1	mouse	male	10	mg/kg	10.000mg/kg	280.56	4418.06	No differences from veh in % freezing during cue reexposure	Intraperitoneal	0.8	4800	48	Experimental paradigm 2 days, drug administration and testing on the same day. No information on safety. Food and water ad libitum.	#FFFFFF	Effect study	Not in vitro	0	0
Kasten 2019	AA	Between groups, elevated plus maze, n = 8 (veh n = 8))	L	1	mouse	male	10	mg/kg	10.000mg/kg	280.56	4418.06	No differences from veh in time in open arms	Intraperitoneal	0.8	4800	48	Single housed animals. No information about food intake.	#FFFFFF	Effect study	Not in vitro	0	0
Kasten 2019	AA	Between groups, open field test, n = 8 (veh n = 8))	L	1	mouse	male	10	mg/kg	10.000mg/kg	280.56	4418.06	No differences in % time in centre; No effect on motor activity	Intraperitoneal	0.8	4800	48	Single housed animals. No information about food intake.	#FFFFFF	Effect study	Not in vitro	0	0
Navarrete 2018	AA	Between groups, light dark box test, n = 8 (veh n = 8)	L	1	mouse	male	10	mg/kg	10.000mg/kg	280.56	4418.06	No difference from vehicle in time spent on the light side, No effect on motor activity and number of rearings, rubbings and jumpings	Intraperitoneal	0.8	4800	48	No information on food intake	#FFFFFF	Effect study	Not in vitro	0	0
Onaivi 1990	AA	Elevated plus maze, n = 10-12 (veh n = 10-12)	L	1	mouse	male	10	mg/kg	10.000mg/kg	280.56	4418.06	No differences between drug and veh conditions in % open arm entries; No effect on motor activity	Intraperitoneal	0.8	4800	48	Food and water ad libitum.	#FFFFFF	Effect study	Not in vitro	0	0
Schiavon 2016	AA	Between groups, elevated plus maze, n = 10 (veh n = 9)	L	1	mouse	male	10	mg/kg	10.000mg/kg	280.56	4418.06	No differences from vehicle in % of open arm entries, No effect on motor activity	Intraperitoneal	0.8	4800	48	Food and water ab libitum.	#FFFFFF	Effect study	Not in vitro	0	0
Todd 2017	AA	Between groups, open field test, n = 6 (veh n = 7)	L	1	mouse	male	10	mg/kg	10.000mg/kg	280.56	4418.06	No differences from veh in distance ratio, No differences from veh in motor activity	Intraperitoneal	0.8	4800	48	Food and water ad libitum	#FFFFFF	Effect study	Not in vitro	0	0
Todd 2017	AA	Between groups, light dark test, n = 6 (veh n = 7)	L	1	mouse	male	10	mg/kg	10.000mg/kg	280.56	4418.06	No differences in latency to leave the hide box	Intraperitoneal	0.8	4800	48	Food and water ad libitum	#FFFFFF	Effect study	Not in vitro	0	0
Todd 2017	ASR	Between groups, startle n = 6 (veh n = 7)	G	1	mouse	male	10	mg/kg	10.000mg/kg	280.56	4418.06	Lower startle in CBD condition	Intraperitoneal	0.8	4800	48	Food and water ad libitum	#00B050	Effect study	Not in vitro	0	0
Perkins 2020		pharmacokinetic, n=6		1	human	both	10	mg/kg	10.000mg/kg	704	4466	1 AE in 1 subject: headache	Oral	10	600	600	tmax = 3.67	#FFFFFF	Effect study	Not in vitro	0	0
Crockett 2019		pharmacokinetic, n=15		1	human	both	750	mg	12.5mg/kg	1050	4870	8 subjects with mild AEs, 12 AEs in total (headache (1), somnolence (1), fatigue (1), diarrhea (1), nausea (1), other (7))	Oral	12.5	750	750	high calorie diet tmax = 3	#FFFF00	Security study	Not in vitro	0	0
Shoval 2016	AA	Between groups, elevated plus maze and novel object exploration, n = 13-16 (veh n = 13-16)	L	1	rat	male	30	mg/kg	30.000mg/kg	706.721	5493.8	No differences from veh in NOE, No effect on motor behaviour, Wistar rats	Oral	4.8	5760	288	crystalline product, above 99% pure, vehicle of 100 microliter ethanol laced into high-fat diet pellet	#FFFFFF	Effect study	Not in vitro	0	0
Shoval 2016	AA	Between groups, elevated plus maze and novel object exploration, n = 13-16 (veh n = 13-16)	L	1	rat	male	30	mg/kg	30.000mg/kg	706.721	5493.8	No differences from veh in EPM, Wistar rats	Oral	4.8	5760	288	crystalline product, above 99% pure, vehicle of 100 microliter ethanol laced into high-fat diet pellet	#FFFFFF	Effect study	Not in vitro	0	0
Shoval 2016	AA	Between groups, elevated plus maze and novel object exploration, n = 11-14 (veh n = 11-14)	L	1	rat	male	30	mg/kg	30.000mg/kg	706.721	5493.8	No differences from veh in NOE, No effect on motor behaviour, WKY rats	Oral	4.8	5760	288	WKY rat. crystalline product, above 99% pure, vehicle of 100 microliter ethanol laced into high-fat diet pellet	#FFFFFF	Effect study	Not in vitro	0	0
Shoval 2016	AA	Between groups, elevated plus maze and novel object exploration, n = 11-14 (veh n = 11-14)	L	1	rat	male	30	mg/kg	30.000mg/kg	706.721	5493.8	No differences from veh in EPM, WKY rats	Oral	4.8	5760	288	WKY rat. crystalline product, above 99% pure, vehicle of 100 microliter ethanol laced into high-fat diet pellet	#FFFFFF	Effect study	Not in vitro	0	0
Espejo-Porras 2013	AA	Between groups, computer-aided actimeter, n = 6-8 (veh n = 6-8)	L	1	rat	male	20	mg/kg	20.000mg/kg	215.31	5890.28	No differences from veh in time spent in the central area of the actitrack	Intraperitoneal	3.2	5760	192	Food and water ad libitum	#FFFFFF	Effect study	Not in vitro	0	0
Espejo-Porras 2013	AA	Between groups, computer-aided actimeter, n = 6-8 (veh n = 6-8)		1	rat	male	20	mg/kg	20.000mg/kg	215.31	5890.28	Decreased vertical activity	Intraperitoneal	3.2	5760	192	Food and water ad libitum	#FFFFFF	Effect study	Not in vitro	0	0
Espejo-Porras 2013	AA	Between groups, computer-aided actimeter, n = 8-12 (veh n = 8-12)		1	rat	male	20	mg/kg	20.000mg/kg	215.31	5890.28	Decreased vertical activity	Intraperitoneal	3.2	5760	192	Food and water ad libitum	#FFFF00	Effect study	Not in vitro	0	0
Espejo-Porras 2013	AA	Between groups, computer-aided actimeter, n = 6-10 (veh n = 6-10)		1	rat	male	20	mg/kg	20.000mg/kg	215.31	5890.28	Decreased vertical and horizontal activity	Intraperitoneal	3.2	5760	192	Food and water ad libitum	#FFFF00	Effect study	Not in vitro	0	0
Guimarães 1990	AA	Between groups, elevated plus maze, n = 10 (veh n = 10)	L	1	rat	male	20	mg/kg	20.000mg/kg	215.31	5890.28	No differences from veh in % of open arm entries; No effect on motor activity	Intraperitoneal	3.2	5760	192	Food and water ad libitum.	#FFFFFF	Effect study	Not in vitro	0	0
Jurkus 2016	FC d	Between groups, cued fear conditioning, n = 11 (veh n = 11)	L	1	rat	male	20	mg/kg	20.000mg/kg	215.31	5890.28	No effect on within-session extinction or extinction recall	Intraperitoneal	3.2	5760	192	Food and water ad libitum. No information on safety	#FFFFFF	Effect study	Not in vitro	0	0
Malone 2009	SI	Between groups, social interaction test, n = 6 (veh n = 6)	L	1	rat	male	20	mg/kg	20.000mg/kg	215.31	5890.28	No differences from veh in active social interaction time, no effect on motor activity	Intraperitoneal	3.2	5760	192	Food and water available ad libitum.	#FFFFFF	Effect study	Not in vitro	0	0
Deiana 2012	RCLB	marble burying, n=15 (veh n = 15)	G	1	mouse	male	120	mg/kg	120.000mg/kg	2152.68	6299.98	Decreased marble burying	Oral	9.6	5760	576	Fasted overnight. Administration 2 h before testing. Cremophor solvent	#00B050	Security study	Not in vitro	0	0
Deiana 2012	RCLB	marble burying, n=15 (veh n = 15)	L	1	mouse	male	120	mg/kg	120.000mg/kg	2152.68	6299.98	No effect on marble burying	Oral	9.6	5760	576	Fasted overnight. Administration 6 h before testing. Cremophor solvent	#FFFFFF	Security study	Not in vitro	0	0
Nardo 2014	RCLB	Between groups, Marble burying test, n = 10 (veh n = 11)	L	1	mouse	male	15	mg/kg	15.000mg/kg	914.56	6627.08	No difference in no. of buried marbles	Intraperitoneal	1.2	7200	72	Food and water ad libitum.	#FFFFFF	Effect study	Not in vitro	0	0
Nardo 2014	RCLB	Between groups, Marble burying test, n = 6-7 (veh n = 6-7)	L	1	mouse	male	15	mg/kg	15.000mg/kg	914.56	6627.08	No difference in no. of buried marbles	Intraperitoneal	1.2	7200	72	Food and water ad libitum.	#FFFFFF	Effect study	Not in vitro	0	0
Nardo 2014	AA	Between groups, Open field test, n = 6 (veh n = 6)	L	1	mouse	male	15	mg/kg	15.000mg/kg	914.56	6627.08	No differences from veh in % time in centre, No effect on locomotor activity	Intraperitoneal	1.2	7200	72	Food and water ad libitum.	#FFFFFF	Effect study	Not in vitro	0	0
Perkins 2020		pharmacokinetic, n=6		1	human	both	20	mg/kg	20.000mg/kg	1090	8248	5 AE in 3 subjects (diarrhea (2), nausea (1))	Oral	20	1200	1200	tmax = 4.06	#FFFF00	Effect study	Not in vitro	0	0
Taylor 2018		pharmacokinetic open-label randomized cross-over study, n = 12		1	human	both	1500	mg	25mg/kg	1628	8669	fed, No serious AE, some mild/moderate. More somnolence than in fasted condition	Oral	25	1500	1500	Fed high-fat diet. No serious AE, some mild/moderate. Oral CBD Solution.	#FFFF00	Effect study	Not in vitro	0	0
Almeida 2013	SI	Social interaction test, between subjects, n = 10 (veh n = 10)	L	1	rat	male	30	mg/kg	30.000mg/kg	442.9	8835.42	No differences from veh in active social interaction time; No effect on motor activity or rearing	Intraperitoneal	4.8	8640	288	Food and water ad libitum.	#FFFFFF	Effect study	Not in vitro	0	0
Stern 2012	FC	Between groups, contextual fear conditioning, n = 6-12 (veh n = 6-12)	G	1	rat	male	30	mg/kg	30.000mg/kg	442.9	8835.42	Decreased % freezing time during context reexposure 1 day after memory reactivation.	Intraperitoneal	4.8	8640	288	Administration immediately after memory reactivation. Food and water ab libitum. No information about safety.	#00B050	Effect study	Not in vitro	0	0
Stern 2012	FC	Between groups, contextual fear conditioning, n = 6-12 (veh n = 6-12)	L	1	rat	male	30	mg/kg	30.000mg/kg	442.9	8835.42	No differences in % freezing time during context reexposure 18 h after memory reactivation.	Intraperitoneal	4.8	8640	288	Administration 6 h after memory reactivation. Food and water ab libitum. No information about safety.	#FFFFFF	Effect study	Not in vitro	0	0
Zieba 2019	AA	Between groups, EPM, n = 12 (veh n = 12)	G	1	mouse	male	20	mg/kg	20.000mg/kg	1000.3	8836.11	Larger % distance traveled in open arms, No effect on locomotion, exploration, sociability, or spatial memory	Intraperitoneal	1.6	9600	96	Food and water available ab libitum. No effect on cognitive performance or locomotor effects.	#FFFFFF	Effect study	Not in vitro	0	0
Zieba 2019	AA	Between groups, open field test, n = 12 (veh n = 12)	L	1	mouse	male	20	mg/kg	20.000mg/kg	1000.3	8836.11	No difference from vehicle in ratio of total distance spent in centre zone, No effect on locomotion, exploration, sociability, or spatial memory	Intraperitoneal	1.6	9600	96	Food and water available ab libitum. No effect on cognitive performance or locomotor effects.	#FFFFFF	Effect study	Not in vitro	0	0
Navarrete 2018	AA	Between groups, light dark box test, n = 8 (veh n = 8)	L	1	mouse	male	20	mg/kg	20.000mg/kg	1548.56	8836.11	No difference from vehicle in time spent on the light side; No effect on motor activity and number of rearings, rubbings and jumpings	Intraperitoneal	1.6	9600	96	No information on food intake	#FFFFFF	Effect study	Not in vitro	0	0
Kasten 2019	AA	Between groups, elevated plus maze, n = 8 (veh n = 8)	L	1	mouse	male	20	mg/kg	20.000mg/kg	1548.56	8836.11	No differences from veh in time in open arms	Intraperitoneal	1.6	9600	96	Single housed animals. No information about food intake.	#FFFFFF	Effect study	Not in vitro	0	0
Kasten 2019	AA	Between groups, open field test, n = 8 (veh n = 8)	L	1	mouse	male	20	mg/kg	20.000mg/kg	1548.56	8836.11	No differences in % time in centre, no effect on motor activity	Intraperitoneal	1.6	9600	96	Single housed animals. No information about food intake.	#FFFFFF	Effect study	Not in vitro	0	0
Kasten 2019	AA	Between groups, elevated plus maze, n = 8 (veh n = 8)	L	1	mouse	female	20	mg/kg	20.000mg/kg	1548.56	8836.11	No differences from veh in time in open arms	Intraperitoneal	1.6	9600	96	Single housed animals. No information about food intake.	#FFFFFF	Effect study	Not in vitro	0	0
Kasten 2019	AA	Between groups, open field test, n = 8 (veh n = 8)	L	1	mouse	female	20	mg/kg	20.000mg/kg	1548.56	8836.11	No differences in % time in centre, no effect on motor activity	Intraperitoneal	1.6	9600	96	Single housed animals. No information about food intake.	#FFFFFF	Effect study	Not in vitro	0	0
Kasten 2019	AA	Between groups, elevated plus maze, n = 8 (veh n = 8)	L	1	mouse	male	20	mg/kg	20.000mg/kg	1548.56	8836.11	No differences from veh in time in open arms , No effect on object recognition memory consolidation	Intraperitoneal	1.6	9600	96	Paired housed animals. No information about food intake.	#FFFFFF	Effect study	Not in vitro	0	0
Kasten 2019	AA	Between groups, open field test, n = 8 (veh n = 8)	L	1	mouse	male	20	mg/kg	20.000mg/kg	1548.56	8836.11	No differences from veh in % time in centre, No effect on motor activity or object recognition memory consolidation	Intraperitoneal	1.6	9600	96	Paired housed animals. No information about food intake.	#FFFFFF	Effect study	Not in vitro	0	0
Kasten 2019	AA	Between groups, elevated plus maze, n = 8 (veh n = 8)	L	1	mouse	female	20	mg/kg	20.000mg/kg	1548.56	8836.11	No differences from veh in time in open arms, No effect on object recognition memory consolidation	Intraperitoneal	1.6	9600	96	Paired housed animals. No information about food intake.	#FFFF00	Effect study	Not in vitro	0	0
Kasten 2019	AA	Between groups, open field test, n = 8 (veh n = 8)		1	mouse	female	20	mg/kg	20.000mg/kg	1548.56	8836.11	Lower % time in centre compared to veh, No effect on motor activity or object recognition memory consolidation	Intraperitoneal	1.6	9600	96	Paired housed animals. No information about food intake.	#FFFF00	Effect study	Not in vitro	0	0
Shoval 2016	AA	Between groups, novel object exploration, n = 11-14 (veh n = 11-14)	G	1	rat	male	45	mg/kg	45.000mg/kg	1091.59	9845	Anxiolytic effect in NOE, No effect on motor activity, WKY rats	Oral	7.2	8640	432	WKY rat. crystalline product, above 99% pure, vehicle of 100 microliter ethanol laced into high-fat diet pellet	#00B050	Effect study	Not in vitro	0	0
Shoval 2016	AA	Between groups, elevated plus maze, n = 13-16 (veh n = 13-16)	L	1	rat	male	45	mg/kg	45.000mg/kg	1091.59	9845	No differences from veh in EPM, Wistar rats	Oral	7.2	8640	432	crystalline product, above 99% pure, vehicle of 100 microliter ethanol laced into high-fat diet pellet	#FFFFFF	Effect study	Not in vitro	0	0
Shoval 2016	AA	Between groups, novel object exploration, n = 13-16 (veh n = 13-16)	L	1	rat	male	45	mg/kg	45.000mg/kg	1091.59	9845	No differences in NOE, No effect on motor activity, Wistar rats	Oral	7.2	8640	432	crystalline product, above 99% pure, vehicle of 100 microliter ethanol laced into high-fat diet pellet	#FFFFFF	Effect study	Not in vitro	0	0
Shoval 2016	AA	Between groups, elevated plus maze, n = 11-14 (veh n = 11-14)	L	1	rat	male	45	mg/kg	45.000mg/kg	1091.59	9845	No differences from veh in EPM, WKY rats	Oral	7.2	8640	432	WKY rat. crystalline product, above 99% pure, vehicle of 100 microliter ethanol laced into high-fat diet pellet	#00B050	Effect study	Not in vitro	0	0
Breuer 2016	RCLB	Between groups, marble burying task, n = 10 (veh n = 11)	L	1	mouse	male	15	mg/kg	15.000mg/kg	914.56	10458.4	No effect on no. of buried marbles	Intraperitoneal	1.2	7200	72	Food and water available ab libitum. No information on safety.	#FFFFFF	Effect study	Not in vitro	0	0
Casarotto 2010	RCLB	Placebo controlled, between groups, marble burying test, n = 6 (veh n = 7)	G	1	mouse	male	15	mg/kg	15.000mg/kg	914.56	10458.4	Reduced marble burying	Intraperitoneal	1.2	7200	72	Mice had free access to food and water. No adverse events reported	#00B050	Effect study	Not in vitro	0	0
Murkar 2019	FC	Contextual fear conditioning, between subjects, n = 9 (veh n = 9)	G	1	rat	male	50	mg/kg	50.000mg/kg	1219.88	11295.4	Less % freezing compared to vehicle in last 5 min of context reexposure (8 days after recall and drug admin)	Oral	8	9600	480	Test 8 days after context reexposure of 5 min (drug administration immediately after context reexposure). CBD extracted from raw plant material. Food and water ad libitum. No information on safety.	#00B050	Effect study	Not in vitro	0	0
Murkar 2019	FC	Contextual fear conditioning, between subjects, n = 9 (veh n = 9)	G	1	rat	male	50	mg/kg	50.000mg/kg	1219.88	11295.4	Less % freezing compared to vehicle in last 5 min of context reexposure (24h after recall and drug admin)	Oral	8	9600	480	Test 24 h after context reexposure of 5 min (drug administration immediately after context reexposure). CBD extracted from raw plant material. Food and water ad libitum. No information on safety.	#00B050	Effect study	Not in vitro	0	0
Assareh 2020	FC d	Cued fear conditioning, n = 10 (veh n = 10)	G	1	mouse	male	30	mg/kg	30.000mg/kg	2816.56	13254.2	Lower % freezing during cue reexposure	Intraperitoneal	2.4	14400	144	Experimental paradigm 2 days, drug administration and testing on the same day. No information on safety. Food and water ad libitum.	#00B050	Effect study	Not in vitro	0	0
Assareh 2020	FC	Contextual fear conditioning, n = 10 (veh n = 10)	L	1	mouse	male	30	mg/kg	30.000mg/kg	2816.56	13254.2	No differences from veh in % time freezing during context reexposure	Intraperitoneal	2.4	14400	144	Experimental paradigm 2 days, drug administration and testing on the same day. No information on safety. Animals were fed.	#FFFFFF	Effect study	Not in vitro	0	0
Assareh 2020	S_AA	Contextual fear conditioned, testing in LD-box, n = 11 (veh n = 13)	L	1	mouse	male	30	mg/kg	30.000mg/kg	2816.56	13254.2	No differences between CBD and veh in % time in light (contextual fear conditioned animals)	Intraperitoneal	2.4	14400	144	Experimental paradigm 2 days, drug administration and testing on the same day. No information on safety. Food and water ad libitum.	#FFFFFF	Effect study	Not in vitro	0	0
Breuer 2016	RCLB	Between groups, marble burying task, n = 11 (veh n = 11)	G	1	mouse	male	30	mg/kg	30.000mg/kg	2816.56	13254.2	Decreased no. of buried marbles	Intraperitoneal	2.4	14400	144	Food and water available ab libitum. No information on safety.	#00B050	Effect study	Not in vitro	0	0
Breuer 2016	RCLB	Between groups, marble burying task, n = 9 (veh n = 10)	G	1	mouse	male	30	mg/kg	30.000mg/kg	2816.56	13254.2	Decreased no. of buried marbles	Intraperitoneal	2.4	14400	144	Food and water available ad libitum. No information on safety.	#00B050	Effect study	Not in vitro	0	0
Breuer 2016	RCLB	Between groups, marble burying task, n = 7 (veh n = 7)	G	1	mouse	male	30	mg/kg	30.000mg/kg	2816.56	13254.2	Decreased no. of buried marbles	Intraperitoneal	2.4	14400	144	Food and water available ad libitum. No information on safety.	#00B050	Effect study	Not in vitro	0	0
Florensa-Zanuy (2021)	AA	Between groups, open field test, n = 6-9 (veh n = 6-9)	L	1	mouse	male	30	mg/kg	30.000mg/kg	2816.56	13254.2	No differences from veh in time in centre; No effect on motor activity	Intraperitoneal	2.4	14400	144	Food and water ad libitum.	#FFFFFF	Effect study	Not in vitro	0	0
Nardo 2014	RCLB	Between groups, marble burying test, n = 9 (veh n = 11)	G	1	mouse	male	30	mg/kg	30.000mg/kg	2816.56	13254.2	Lower no. of buried marbles compared to veh	Intraperitoneal	2.4	14400	144	Food and water ad libitum.	#00B050	Effect study	Not in vitro	0	0
Nardo 2014	AA	Between groups, Open field test, n = 6 (veh n = 6)	L	1	mouse	male	30	mg/kg	30.000mg/kg	2816.56	13254.2	No differences from veh in % time in centre; No effect on locomotor activity	Intraperitoneal	2.4	14400	144	Food and water ad libitum.	#FFFFFF	Effect study	Not in vitro	0	0
Schiavon 2016	AA	Between groups, elevated plus maze, n = 9 (veh n = 9)	L	1	mouse	male	30	mg/kg	30.000mg/kg	2816.56	13254.2	No differences from vehicle in % of open arm entries; No effect on motor activity	Intraperitoneal	2.4	14400	144	Food and water ab libitum.	#FFFFFF	Effect study	Not in vitro	0	0
Uribe-Mariño 2012	defense	Between groups, exposure to predator, n = 11-12 (veh n = 11-12)	G	1	mouse	male	30	mg/kg	30.000mg/kg	2816.56	13254.2	Lower behavioural index for defensive immobility outside the burrow	Intraperitoneal	2.4	14400	144	∼99.9% pure. Food and water ad libitum.	#FFFFFF	Effect study	Not in vitro	0	0
Casarotto 2010	RCLB	Between subjects, marble burying task, placebo controlled, n = 8 (veh n = 7)	G	1	mouse	male	30	mg/kg	30.000mg/kg	2816.56	13254.2	Reduced marble burying	Intraperitoneal	2.4	14400	144	Mice had free access to food and water.	#00B050	Effect study	Not in vitro	0	0
Casarotto 2010	RCLB	Between groups, marble burying task, placebo controlled, n = 7 (veh n = 7)	G	1	mouse	male	30	mg/kg	30.000mg/kg	2816.56	13254.2	Reduced marble burying, no effect on motor activity	Intraperitoneal	2.4	14400	144	Mice had free access to food and water. No adverse events reported	#00B050	Effect study	Not in vitro	0	0
Casarotto 2010	RCLB	Between groups, marble burying task, placebo controlled, n = 8 (veh n = 7)	G	1	mouse	male	30	mg/kg	30.000mg/kg	2816.56	13254.2	Reduced marble burying	Intraperitoneal	2.4	14400	144	Mice had free access to food and water. No adverse events reported	#00B050	Effect study	Not in vitro	0	0
Casarotto 2010	RCLB	Between groups, marble burying task, placebo controlled, n = 7 (veh n = 7)	G	1	mouse	male	30	mg/kg	30.000mg/kg	2816.56	13254.2	Reduced marble burying	Intraperitoneal	2.4	14400	144	Mice had free access to food and water. No adverse events reported	#00B050	Effect study	Not in vitro	0	0
Almeida 2013	SI	Social interaction test, between subjects, n = 10 (veh n = 10)	L	1	rat	male	60	mg/kg	60.000mg/kg	1125.67	17670.8	No differences from veh in active social interaction time, no effect on motor activity or rearing	Intraperitoneal	9.6	17280	576	Food and water ad libitum.	#FFFFFF	Effect study	Not in vitro	0	0
Long 2012	ASR	Between groups, startle, n = 14-17 (veh n = 14-17)	L	1	mouse	male	50	mg/kg	50.000mg/kg	5352.56	22090.3	No effect on mean startle amplitude	Intraperitoneal	4	24000	240	Food and water ad libitum.	#FFFFFF	Effect study	Not in vitro	0	0
Long 2012	AA	Between groups, light-dark test, n = 14-17 (veh n = 14-17)	L	1	mouse	male	50	mg/kg	50.000mg/kg	5352.56	22090.3	No effect on ratio of distance in light to total distance travelled	Intraperitoneal	4	24000	240	Food and water ad libitum.	#FFFFFF	Effect study	Not in vitro	0	0
Long 2012	AA	Between groups, open field test, n = 14-17 (veh n = 14-17)	L	1	mouse	male	50	mg/kg	50.000mg/kg	5352.56	22090.3	No effect on ratio of central to total distance traveled, No effect on motor activity or exploration	Intraperitoneal	4	24000	240	Food and water ad libitum.	#FFFFFF	Effect study	Not in vitro	0	0
Long 2010	AA	Between groups, open field test, n = 7-10 (veh n = 7-10)	L	1	mouse	male	50	mg/kg	50.000mg/kg	5352.56	22090.3	No differences from veh in distance traveled in centre/ total distance, no effect on motor activity	Intraperitoneal	4	24000	240	Food and water ad libitum	#FFFFFF	Effect study	Not in vitro	0	0
Long 2010	ASR	Between groups, startle, n = 8-10 (veh n = 8-10)	L	1	mouse	male	50	mg/kg	50.000mg/kg	5352.56	22090.3	No differences from veh in mean startle amplitude following 15 120 dB acoustic stimuli	Intraperitoneal	4	24000	240	Food and water ad libitum	#FFFFFF	Effect study	Not in vitro	0	0
Onaivi 1990	AA	Elevated plus maze, n = 10-12 (veh n = 10-12)	L	1	mouse	male	50	mg/kg	50.000mg/kg	5352.56	22090.3	No differences between drug and veh conditions in % open arm entries; No effect on motor activity	Intraperitoneal	4	24000	240	Food and water ad libitum.	#FFFFFF	Effect study	Not in vitro	0	0
Todd 2017	SI	Between groups, social interaction test, n = 12 (veh n = 12)	L	1	mouse	male	50	mg/kg	50.000mg/kg	5352.56	22090.3	No differences from veh in social interaction time, no differences from veh in motor activity	Intraperitoneal	4	24000	240	Food and water ad libitum	#FFFFFF	Effect study	Not in vitro	0	0
Breuer 2016	RCLB	Between groups, marble burying task, n = 11 (veh n = 11)	G	1	mouse	male	60	mg/kg	60.000mg/kg	6620.56	26508.3	Decreased no. of buried marbles	Intraperitoneal	4.8	28800	288	Food and water available ab libitum. No information on safety.	#00B050	Effect study	Not in vitro	0	0
Casarotto 2010	RCLB	Between subjects, marble burying task, placebo controlled, n = 5 (veh n = 7)	G	1	mouse	male	60	mg/kg	60.000mg/kg	6620.56	26508.3	Reduced marble burying	Intraperitoneal	4.8	28800	288	Mice had free access to food and water. No adverse events reported	#00B050	Effect study	Not in vitro	0	0
Deiana 2012		Between subjects, placebo controlled, n = 4		1	rat	male	120	mg/kg	120.000mg/kg	2400	41050	Animals showed drowsiness and piloerection	Intraperitoneal	19.2	34560	1152	Fasted overnight. Solutol-based cbd.	#FFFF00	Security study	Not in vitro	0	0
Deiana 2012		Between subjects, pharmacokinetic, n=4		1	rat	male	120	mg/kg	120.000mg/kg	3200	43716.7	Animals showed drowsiness and piloerection	Oral	19.2	23040	1152	Fasted overnight. Solutol-based cbd.	#FFFF00	Effect study	Not in vitro	0	0
Long 2012	ASR	Between groups, startle, n = 14-17 (veh n = 14-17)		1	mouse	male	100	mg/kg	100.000mg/kg	11692.6	44180.6	Higher mean startle amplitude than vehicle	Intraperitoneal	8	48000	480	Food and water ad libitum.	#FFFF00	Effect study	Not in vitro	0	0
Long 2012	AA	Between groups, light-dark test, n = 14-17 (veh n = 14-17)	L	1	mouse	male	100	mg/kg	100.000mg/kg	11692.6	44180.6	No effect on ratio of distance in light to total distance travelled	Intraperitoneal	8	48000	480	Food and water ad libitum.	#FFFFFF	Effect study	Not in vitro	0	0
Long 2012	AA	Between groups, open field test, n = 14-17 (veh n = 14-17)	L	1	mouse	male	100	mg/kg	100.000mg/kg	11692.6	44180.6	No effect on ratio of central to total distance traveled, No effect on motor activity or exploration	Intraperitoneal	8	48000	480	Food and water ad libitum.	#FFFFFF	Effect study	Not in vitro	0	0
Assareh 2020	FC d	Cued fear conditioning, n = 10 (veh n = 10)	L	1	mouse	male	100	mg/kg	100.000mg/kg	11692.6	44180.6	No differences from veh in % freezing during cue reexposure	Intraperitoneal	8	48000	480	Experimental paradigm 2 days, drug administration and testing on the same day. No information on safety. Food and water ad libitum.	#FFFFFF	Effect study	Not in vitro	0	0
Assareh 2020	FC	Contextual fear conditioning, n = 10 (veh n = 10)	L	1	mouse	male	100	mg/kg	100.000mg/kg	11692.6	44180.6	No differences from veh in % freezing during context reexposure	Intraperitoneal	8	48000	480	Experimental paradigm 2 days, drug administration and testing on the same day. No information on safety. Food and water ad libitum.	#FFFFFF	Effect study	Not in vitro	0	0
Assareh 2020	S_AA	Contextual fear conditioned, testing in LD-box, n = 13 (veh n = 13)	L	1	mouse	male	100	mg/kg	100.000mg/kg	11692.6	44180.6	No differences from veh in % time in light (contextual fear conditioned animals)	Intraperitoneal	8	48000	480	Experimental paradigm 2 days, drug administration and testing on the same day. No information on safety. Food and water ad libitum.	#FFFFFF	Effect study	Not in vitro	0	0
Onaivi 1990	AA	Elevated plus maze, n = 10-12 (veh n = 10-12)	L	1	mouse	male	100	mg/kg	100.000mg/kg	11692.6	44180.6	No differences between drug and veh conditions in % open arm entries; No effect on motor activity	Intraperitoneal	8	48000	480	Food and water ad libitum.	#FFFFFF	Effect study	Not in vitro	0	0
Deiana 2012	RCLB	marble burying, n=15 (veh n = 15)	G	1	mouse	male	120	mg/kg	120.000mg/kg	14228.6	53016.7	Decreased marble burying	Intraperitoneal	9.6	57600	576	Food and water ad libitum. Administration 2 h before testing. Cremophor solvent	#00B050	Security study	Not in vitro	0	0
Deiana 2012	RCLB	marble burying, n=15 (veh n = 15)	L	1	mouse	male	120	mg/kg	120.000mg/kg	14228.6	53016.7	No effect on marble burying	Intraperitoneal	9.6	57600	576	Administration 6 h before testing. Cremophor solvent	#FFFFFF	Security study	Not in vitro	0	0
Hlozek 2017	AA	Between groups, open field test and startle, n = 10 (veh n = 10)		1	rat	male	10	mg/kg	10.000mg/kg	72		No effect on time in centre; No effect on motor activity	SC	1.6	2880	96	Food and water ad libitum.	#FFFFFF	Effect study	Not in vitro	0	0
Hlozek 2017	ASR	Between groups, PPI test, n = 10 (veh n = 10)		1	rat	male	10	mg/kg	10.000mg/kg	72		No effect on startle	SC	1.6	2880	96	Food and water ad libitum.	#FFFFFF	Effect study	Not in vitro	0	0

## Sheet: Human
study id	test	study design	study duration	species	gender	dose	dose Units	dose in ib-units	Cmax	AUC	Effects	administration route	HED(mg/kg)	HED(*60) * estimated F and correction factor	HED(mg)(*60kg)	remarks	colorcode	type	In vitro study	Protein binding	Molecular weight		HED mouse oral	10	HED mouse intraperitoneal	100	HED rat intraperitoneal	30	HED rat oral	20
Onaivi 1990	AA	Between groups, elevated plus maze, n = 10-12 (veh n = 10-12)	1	mouse	male	0.01	mg/kg	0.010mg/kg	0.2466	4.41806	No differences between drug and veh conditions in % open arm entries, No effect on motor activity	Intraperitoneal	0.001	4.8	0.048	Food and water ad libitum.	#FFFFFF	Effect study	Not in vitro	0	0
Knaub 2019		"single dose, randomized, double-blind, cross-over study design16 pp"	1	human	both	25	mg	0.41666666666667mg/kg	3.05	19.23	Adverse events not related to study product noted within 24 h post-dosing included headache (in six subjects), nausea (in 1 subject) and menstrual cramps (in 1 subject). One adverse event was rated as unlikely related to study product by subject (diarrhea approximately 29 h after product ingestion). There were no serious adverse events.	Oral	0.417	25	25	medium-chain triglycerides-cannabidiol (MCT-CBD). Tmax 3. Fasted. Adverse events not related to study product noted within 24 h post-dosing included headache (in six subjects), nausea (in 1 subject) and menstrual cramps (in 1 subject). One adverse event was rated as unlikely related to study product by subject (diarrhea approximately 29 h after product ingestion). There were no serious adverse ev…	#FFFF00	Effect study	Not in vitro	0	0
Knaub 2019		single dose, randomized, double-blind, cross-over study design16 pp	1	human	both	25	mg	0.41666666666667mg/kg	13.53	32.63	Adverse events not related to study product noted within 24 h post-dosing included headache (in six subjects), nausea (in 1 subject) and menstrual cramps (in 1 subject). One adverse event was rated as unlikely related to study product by subject (diarrhea approximately 29 h after product ingestion). There were no serious adverse events.	Oral	0.417	25	25	self-emulsifying drug delivery system-cannabidiol (SEDDS-CBD). Tmax 1. Fasted. Adverse events not related to study product noted within 24 h post-dosing included. headache (in six subjects), nausea (in 1 subject) and menstrual cramps (in 1 subject). One adverse event was rated as unlikely related to study product by subject (diarrhea approximately 29 h after product ingestion). There were no seri…	#FFFF00	Effect study	Not in vitro	0	0
Hosseini 2020		pharmacokinetic, n=12	1	human	both	25	mg	0.41666666666667mg/kg	9.1	33.5	2 Aes: somnolence	Oral	0.417	25	25	sublingual wafer, tmax=4.5	#FFFF00	Effect study	Not in vitro	0	0
Crippa 2021	SPST	double-blind, between subjects, randomized, and placebo controlled	1	human	male	150	mg	2.5 mg/kg	20.7	191.525	No differences from PLB during SPST on VAMS anxiety, heart rate or blood pressure, No sedation and no cognitive or physiological alterations at the different time points of data collection, no adverse events reported	Oral	2.5	150	150	Standardized breakfast, powder form	#FFFFFF	Effect study	Not in vitro
Fusar-Poli 2009, 2010		Crossover design, n = 15 (PLB n = 15)	1	human	male	600	mg	10mg/kg	17	780.395	CBD attenuated the BOLD signal in a left medial temporal region, which included the amygdala and the adjacent part of the anterior parahippocampal gyrus, and the anterior and posterior cingulate gyri, the left middle occipital gyrus, and the right posterior lobe of the cerebellum (latter not predicted a priori); CBD attenuated SCR fluctuations when viewing intensely fearful faces, no effect on fl…	Oral	10	600	600	approximately 99.9 % purity, light standardized breakfast 2 hours before the experiment.	#00B050	Effect study	Not in vitro	0	0
Onaivi 1990	AA	Elevated plus maze, n = 10-12 (veh n = 10-12)	1	mouse	male	0.1	mg/kg	0.100mg/kg	2.466	44.1806	No differences between drug and veh conditions in % open arm entries, No effect on motor activity	Intraperitoneal	0.008	48	0.48	No information about safety. Animals fed.	#FFFFFF	Effect study	Not in vitro	0	0
Hosseini 2020		pharmacokinetic, n=12	1	human	both	50	mg	0.83333333333333mg/kg	15	71	abdominal pain, upper respiratory tract infection, sedation, somnolence, mood altered	Oral	0.833	50	50	sublingual wafer, tmax =4.1	#FFFF00	Effect study	Not in vitro	0	0
Hosseini 2020		pharmacokinetic, n=12	1	human	both	50	mg	0.83333333333333mg/kg	14	73.8	nausea, contusion, presyncope, sedation, sensory disturbance, somnolence	Oral	0.833	50	50	oil solution, tmax =5.2	#FFFF00	Effect study	Not in vitro	0	0
Izgelov 2020a		pharmacokinetic, n=12	1	human	male	90	mg	1.5mg/kg	0.8	8	No AEs	Oral	1.5	90	90	tmax = 8.4 male, oral, CBD-powder, with a glass of water	#FFFFFF	Security study	Not in vitro	0	0
Izgelov 2020a		pharmacokinetic, n=12	1	human	male	90	mg	1.5mg/kg	18	66	4 Aes (3:1 somnolence:abdominal pain), resolved without medical intervention	Oral	1.5	90	90	tmax = 2 male, oral, CBD-SNEDDS, with a glass of water	#FFFF00	Effect study	Not in vitro	0	0
Izgelov 2020a		pharmacokinetic, n=12	1	human	male	90	mg	1.5mg/kg	14	71	4 Aes (3:1 somnolence:abdominal pain), resolved without medical intervention	Oral	1.5	90	90	tmax = 4 male, oral, CBD-Sesame oil, with a glass of water	#FFFF00	Effect study	Not in vitro	0	0
Patrician 2019		double-blinded, placebo-controlled, crossover study, 12 pp	1	human	male	45	mg	0.75mg/kg	16.8	1302.4	no alterations in cognitive function (i.e., working memory), GI symptoms or reported anxiety	Oral	0.75	45	45	Oral capsule, tmax 1.88333333333. Participants were allowed a light, low-fat breakfast 1–2 h prior to reporting to the laboratory each the morning. There were no alterations in cognitive function (i.e., working memory), GI symptoms or reported anxiety (not clear how anxiety was measured); Male, Oral capsule, TurboCBD TM, tmax 2.05. Participants were allowed a light, low-fat breakfast 1–2 h prior …	#FFFFFF	Effect study	Not in vitro	0	0
Atsmon 2018		pharmacokenitic study, n = 14	1	human	male	100	mg	1.6666666666667mg/kg	47.44	153.04	no serious AEs, headache reported most frequently, no more detailed information available	Oral	1.667	100	100	No serious adverse events. Oral formulation with gelatin matrix pellets.	#FFFF00	Security study	Not in vitro	0	0
Patrician 2019		double-blinded, placebo-controlled, crossover study, 12 pp	1	human	male	45	mg	0.75mg/kg	21.2	1302.4	no alterations in cognitive function (i.e., working memory), GI symptoms or reported anxiety	Oral	0.75	45	45	Male, Oral capsule, TurboCBD TM, tmax 2.05. Participants were allowed a light, low-fat breakfast 1–2 h prior to reporting to the laboratory each the morning. There were no alterations in cognitive function (i.e., working memory), GI symptoms or reported anxiety (not clear how anxiety was measured)	#FFFFFF	Effect study	Not in vitro	0	0
Uribe-Mariño 2012	defense	Between groups, exposure to predator, n = 11-12 (veh n = 11-12)	1	mouse	male	0.3	mg/kg	0.300mg/kg	7.398	1712.82	Lower behavioral index defensive immobility outside the burrow	Intraperitoneal	0.024	144	1.44	∼99.9% pure. Food and water ad libitum.	#FFFFFF	Effect study	Not in vitro	0	0
Patrician 2019		double-blinded, placebo-controlled, crossover study, 12 pp	1	human	male	90	mg	1.5mg/kg	54.6	1426	no alterations in cognitive function (i.e., working memory), GI symptoms or reported anxiety	Oral	1.5	90	90	Male, Oral capsule, tmax 2.16666666667. Participants were allowed a light, low-fat breakfast 1–2 h prior to reporting to the laboratory each the morning. There were no alterations in cognitive function (i.e., working memory), GI symptoms or reported anxiety (not clear how anxiety was measured)	#FFFFFF	Effect study	Not in vitro	0	0
Patrician 2019		double-blinded, placebo-controlled, crossover study, 12 pp	1	human	male	90	mg	1.5mg/kg	77.6	1426	no alterations in cognitive function (i.e., working memory), GI symptoms or reported anxiety	Oral	1.5	90	90	Male, Oral capsule, TurboCBD TM, tmax 1.83333333333. Participants were allowed a light, low-fat breakfast 1–2 h prior to reporting to the laboratory each the morning. There were no alterations in cognitive function (i.e., working memory), GI symptoms or reported anxiety (not clear how anxiety was measured)	#FFFFFF	Effect study	Not in vitro	0	0
Zuardi 2017	SPS	public speaking test, double-blind, placebo-controlled, between subjects study, n = 11-12	1	human	both	100	mg	1.6666666666667mg/kg	195.69	1453.47	No effect on VAMS anxiety, heart rate or blood pressure pre-stress or during public speech; No effect on sedation prestress or during speech	Oral	1.667	100	100	No registration of side effects. Standard breakfast: (200 ml chocolate milk and 100 g of bread with margarine). CBD of 99.6 % purity, dissolved in corn oil at doses of 100 and 200 mg/ml Subjects who were taking medications with the potential to interfere with the study’s results were not included	#FFFFFF	Effect study	Not in vitro	0	0
Taylor 2019		pharmacokinitic open-label parallel-group study, n = 8	1	human	both	200	mg	3.3333333333333mg/kg	148	474	No adverse events in normal hepatic functioning individuals; 2 AEs: mild in severity and resolved during the trial (back pain, pain in the hip).	Oral	3.333	200	200	fed (low-protein) tmax 2,3 (in sample with normal hepatitic functioning). Well tolerated, no SAEs. Oral solution.	-1	Effect study	Not in vitro	0	0
Onaivi 1990	AA	Elevated plus maze, n = 10-12 (veh n = 10-12)	1	mouse	male	0.5	mg/kg	0.500mg/kg	12.33	220.903	No differences between drug and veh conditions in % open arm entries, No effect on motor activity	Intraperitoneal	0.04	240	2.4	Food and water ad libitum.	#FFFFFF	Effect study	Not in vitro	0	0
Martín-Gonzáles 2018	RCLB	Between groups, schedule induced polydipsia, n = 10 (veh n = 10)	1	rat	male	1	mg/kg	1.000mg/kg	6.7	294.514	Lower volume of water consumed compared to vehicle (rats were high drinkers in SIP), No effect on motor activity	Intraperitoneal	0.16	288	9.6	Rats were high drinkers in SIP. Food and water ad libitum.	#00B050	Effect study	Not in vitro	0	0
Stern 2015	FC	Between groups, contextual fear conditioning, n = 9 (veh n = 8)	1	rat	male	1	mg/kg	1.000mg/kg	6.7	294.514	No effect on % freezing during context reexposure 1 day after memory reactivation	Intraperitoneal	0.16	288	9.6	Food and water ad libitum. No information on safety.	#FFFFFF	Effect study	Not in vitro	0	0
Almeida 2013	SI	Social interaction test, between subjects, n = 10-12 (veh n = 10-12)	1	rat	male	1	mg/kg	1.000mg/kg	6.7	294.514	No differences from veh in active social interaction time, no effect on motor activity or rearing	Intraperitoneal	0.16	288	9.6	Food and water ad libitum.	#FFFFFF	Effect study	Not in vitro	0	0
Crippa 2021	SPS	double-blind, between subjects, randomized, and placebo controlled	1	human	male	150	mg	2.5 mg/kg	82.59	1590.8	No differences from PLB during SPST on VAMS anxiety, heart rate or blood pressure; No sedation and no cognitive or physiological alterations at the different time points of data collection, no adverse events reported	Oral	2.5	150	150	Standardized breakfast, corn oil	#FFFFFF	Effect study	Not in vitro	0	0
Linares 2019	SPS	between subjects, placebo controlled, randomized, n = 15 (PLB n = 15)	1	human	male	150	mg	2.5mg/kg	230.34	1590.8	No effect on VAMS or blood pressure during speech or during anticipation	Oral	2.5	150	150	HR not reported, no adverse effects reported, no information about fast/fed Powder, 99% purity, disolved in corn oil. Subjects had not taken any medications for at least three months prior to study.	#FFFFFF	Effect study	Not in vitro	0	0
Linares 2019	SPS	between subjects, placebo controlled, randomized, n = 15 (PLB n = 15)	1	human	male	300	mg	5mg/kg	334.29	2002.81	Anxiolytic effect on VAMS during speech (not during anticipation), No effect on blood pressure in anticipation of, or during public speaking task	Oral	5	300	300	HR not reported, no adverse effects reported, no information about fast/fed Powder, 99% purity, disolved in corn oil. Subjects had not taken any medications for at least three months prior to study.	#00B050	Effect study	Not in vitro	0	0
Perkins 2020		pharmacokinetic, n=6	1	human	both	5	mg/kg	5.000mg/kg	296	1951	4 AEs in 3 subjects (increased appetite (1), dizziness (1), headache (1), drug eruption (1))	Oral	5	300	300	tmax =4	#FFFF00	Effect study	Not in vitro	0	0
Zuardi 1993	SPS	Double-blind, placebo-controlled, between subjects, n = 10 (veh n = 10)	1	human	both	300	mg	5mg/kg	334.29	2002.81	No differences from veh in VAMS, heart rate or systolic blood pressure in anticipation of, or during speech; No effect on sedation or psychomotor performance	Oral	5	300	300	No physical or mental sedation. CBD dissolved in corn oil (100 mg/ml) No information about concomitant medication	#FFFFFF	Effect study	Not in vitro	0	0
Zuardi 2017	SPS	public speaking test, double-blind, placebo-controlled, between subjects study, n = 11-12	1	human	both	300	mg	5mg/kg	334.29	2002.81	No effect on VAMS anxiety, heart rate or blood pressure pre-stress or during public speech; No effect on sedation prestress or during speech	Oral	5	300	300	No registration of side effects. Standard breakfast: (200 ml chocolate milk and 100 g of bread with margarine). CBD of 99.6 % purity, dissolved in corn oil at doses of 100 and 200 mg/ml Subjects who were taking medications with the potential to interfere with the study’s results were not included	#FFFFFF	Effect study	Not in vitro	0	0
Crippa 2004	fnct	Crossover design, n = 10 (PLB n = 10)	1	human	male	400	mg	6.6666666666667mg/kg	403.59	2277.48	Lower VAMS anxiety 75 min after drug intake; CBD attenuated ECD uptake in a cluster encompassing the left parahippocampal gyrus and hippocampus. Conversely, there was a cluster of significantly increased ECD uptake in the CBD ; relative to the placebo condition in the right posterior cingulate gyrus (Subjects with generalized SAD)	Oral	6.667	400	400	approximately 99.9 % purity, dissolved in corn oil. Subjects instructed to have a light, standardized breakfast 2 h before the experiment.	#00B050	Effect study	Not in vitro	0	0
Long 2012	AA	Between groups, open field test, light-dark test, n = 14-17 (veh n = 14-17)	1	mouse	male	1	mg/kg	1.000mg/kg	24.66	2277.48	No effect on ratio of central to total distance traveled, No effect on motor activity or exploration	Intraperitoneal	0.08	480	4.8	Food and water ad libitum.	#FFFFFF	Effect study	Not in vitro	0	0
Assareh 2020	FC d	Cued fear conditioning, n = 10 (veh n = 10)	1	mouse	male	1	mg/kg	1.000mg/kg	24.66	2277.48	No differences from veh in % freezing during cue reexposure	Intraperitoneal	0.08	480	4.8	Experimental paradigm 2 days, drug administration and testing on the same day. No information on safety. Food and water ad libitum.	#FFFFFF	Effect study	Not in vitro	0	0
Assareh 2020	FC	Contextual fear conditioning, n = 10 (veh n = 10)	1	mouse	male	1	mg/kg	1.000mg/kg	24.66	2277.48	No differences from veh in % freezing during context reexposure	Intraperitoneal	0.08	480	4.8	Experimental paradigm 2 days, drug administration and testing on the same day. No information on safety. Food and water ad libitum.	#FFFFFF	Effect study	Not in vitro	0	0
Long 2010	AA	Between groups, open field test, n = 7-10 (veh n = 7-10)	1	mouse	male	1	mg/kg	1.000mg/kg	24.66	2277.48	No differences from veh in distance traveled in center/ total distance, no effect on motor activity	Intraperitoneal	0.08	480	4.8	Food and water ad libitum	#FFFFFF	Effect study	Not in vitro	0	0
Long 2010	ASR	Between groups, startle, n = 8-10 (veh n = 8-10)	1	mouse	male	1	mg/kg	1.000mg/kg	24.66	2277.48	No differences from veh in mean startle amplitude following 15 120 dB acoustic stimuli	Intraperitoneal	0.08	480	4.8	Food and water ad libitum	#FFFFFF	Effect study	Not in vitro	0	0
Long 2012	ASR	Between groups, startle, n = 14-17 (veh n = 14-17)	1	mouse	male	1	mg/kg	1.000mg/kg	24.66	2277.48	No effect on mean startle amplitude	Intraperitoneal	0.08	480	4.8	Food and water ad libitum.	#FFFFFF	Effect study	Not in vitro	0	0
Onaivi 1990	AA	Elevated plus maze, n = 10-12 (veh n = 10-12)	1	mouse	male	1	mg/kg	1.000mg/kg	24.66	2277.48	No differences between drug and veh conditions in % open arm entries; No effect on motor activity	Intraperitoneal	0.08	480	4.8	Food and water ad libitum.	#FFFFFF	Effect study	Not in vitro	0	0
Zagzoog 2020	AA	Open field test, n = 6 (veh n = 6)	1	mouse	male	1	mg/kg	1.000mg/kg	24.66	2277.48	No differences from veh in time in center quadrant; No effects in tetrad testing (no cataleptic, hypothermic, anti-nociceptive, hypolocomotive effects)	Intraperitoneal	0.08	480	4.8	Food and water ad libitum	#FFFFFF	Effect study	Not in vitro	0	0
Assareh 2020	S_AA	Contextual fear conditioned, testing in LD-box, n = 14 (veh n = 13)	1	mouse	male	1	mg/kg	1.000mg/kg	24.66	2277.48	No differences from veh in % time in light (contextual fear conditioned animals)	Intraperitoneal	0.08	480	4.8	Experimental paradigm 2 days, drug administration and testing on the same day. No information on safety. Food and water ad libitum.	#FFFFFF	Effect study	Not in vitro	0	0
Crippa 2004	fnct	Crossover design, n = 10 (PLB n = 10)	1	human	male	400	mg	6.6666666666667mg/kg	403.59	2277.48	Higher mental sedation than veh 75 min after drug intake	Oral	6.667	400	400	approximately 99.9 % purity, dissolved in corn oil. Subjects instructed to have a light, standardized breakfast 2 h before the experiment.	#FFFF00	Effect study	Not in vitro	0	0
Crippa 2011	fnct	Crossover design, n = 10 (PLB n = 10)	1	human	male	400	mg	6.6666666666667mg/kg	403.59	2277.48	Lower VAMS anxiety at 75 min after drug intake (Subjects with generalized SAD); CBD attenuated ECD uptake in a cluster encompassing the left parahippocampal gyrus and hippocampus. Conversely, there was a cluster of significantly increased ECD uptake in the CBD relative to the placebo condition in the right posterior cingulate gyrus (Subjects with generalized SAD)	Oral	6.667	400	400	approximately 99.9 % purity, dissolved in corn oil. Subjects instructed to have a light, standardized breakfast 2 h before the experiment.	#00B050	Effect study	Not in vitro	0	0
Grimm 2018		pharmacokinetic, n=16, 208 min.	1	human	male	600	mg	10mg/kg	89.1931	780.395	vertigo which lasted for several hours in 1 participant (crossover design, unclear whether related to CBD, or THC, or unrelated), 1 subject did not complete the study because of nausea after receiving THC, no sig. effect on affective state/state anxiety, dissociative symptoms	Oral	10	600	600	male, oral capsule after 350 kcal sandwich	#FFFF00	Effect study	Not in vitro	0	0
Bergamaschi 2011b	SPS	Double blind, placebo controlled, between subjects, n = 12 (veh n =12)	1	human	both	600	mg	10mg/kg	542.19	2826.82	Reduced anxiety during anticipatory (SSPS-N) and speech performance (VAMS and SSPS-N); No effect anticipating speech performance or during speech performance, on blood pressure, heart rate, and skin conductance; No effect on cognitive impairment anticipating or during speech performance. Subjects with SAD.	Oral	10	600	600	Approximately 99.9% purity, dissolved in corn oil. All participants were treatment-naïve (either with pharmacotherapy or psychotherapy)	#00B050	Effect study	Not in vitro	0	0
Bergamaschi 2011b	SPS	Double blind, placebo controlled, between subjects, n = 12 (veh n =12)	1	human	both	600	mg	10mg/kg	542.19	2826.82	Less decrease in sedation for CBD compared to PLB anticipating (not during) speech	Oral	10	600	600	Approximately 99.9% purity, dissolved in corn oil. All participants were treatment-naïve (either with pharmacotherapy or psychotherapy)	#00B050	Effect study	Not in vitro	0	0
Linares 2019	SPS	between subjects, placebo controlled, randomized, n = 12 (PLB n = 15)	1	human	male	600	mg	10mg/kg	542.19	2826.82	No effect on VAMS or blood pressure during speech or during anticipation	Oral	10	600	600	HR not reported, no adverse effects reported, no information about fast/fed Powder, 99% purity, disolved in corn oil. Subjects had not taken any medications for at least three months prior to study.	#FFFFFF	Effect study	Not in vitro	0	0
Perkins 2020		pharmacokinetic, n=6	1	human	both	10	mg/kg	10.000mg/kg	704	4466	1 AE in 1 subject: headache	Oral	10	600	600	tmax = 3.67	#FFFFFF	Effect study	Not in vitro	0	0
Moreira 2006	FC d	Between groups, vogel conflict test, n = 7 (veh n = 7)	1	rat	male	2.5	mg/kg	2.500mg/kg	16.75	736.285	No differences from veh in no. of punished licks	Intraperitoneal	0.4	720	24	Food and water ad libitum, 24 h before test water deprived. No information on safety.	#FFFFFF	Effect study	Not in vitro	0	0
Guimarães 1990	AA	Between groups, elevated plus maze, n = 10 (veh n = 10)	1	rat	male	2.5	mg/kg	2.500mg/kg	16.75	736.285	Higher % of open arm entries compared to veh; No effect on motor activity	Intraperitoneal	0.4	720	24	Food and water ad libitum.	#00B050	Effect study	Not in vitro	0	0
O'Brien 2013	AA	Between groups, light dark test, n = 8 (veh n = 8)	1	rat	male	2.5	mg/kg	2.500mg/kg	16.75	736.285	No differences in time in lit box, activity level,	Intraperitoneal	0.4	720	24	Food and water ad libitum	#FFFFFF	Effect study	Not in vitro	0	0
Guimarães 1990	AA	Between groups, elevated plus maze, n = 10 (veh n = 10)	1	rat	male	2.5	mg/kg	2.500mg/kg	16.75	736.285	Higher % of open arm entries compared to veh, No effect on motor activity	Intraperitoneal	0.4	720	24	Food and water ad libitum.	#00B050	Effect study	Not in vitro	0	0
Moreira 2006	FC d	Between groups, vogel conflict test, n = 7 (veh n = 7)	1	rat	male	2.5	mg/kg	2.5mg/kg	16.75	736.285	No difference in no. of punished licks	Intraperitoneal	0.4	720	24	Food and water ad libitum, 24 h before test water deprived. No information on safety.
Crockett 2019		pharmacokinetic, n=29	1	human	both	750	mg	12.5mg/kg	187	1190	14 subjects with mild AEs, 16 AEs total (headache (4), somnolence (2), diarrhea (3), nausea (1), catheter site hematoma (3), dysphonia (1), respiratory/thoracic/mediastinal disorders (2), other(1))	Oral	12.5	750	750	fasted tmax = 4	#FFFF00	Effect study	Not in vitro	0	0
Schoedel 2018		pharmacokinetic study, n = 38	1	human	both	750	mg	12.5mg/kg	336.2	1683.3	AEs not more frequent than in PLB condition	Oral	12.5	750	750	8 day washout between conditions, oral capsule tmax = 5.11 Majority of subjects male	#FFFF00	Effect study	Not in vitro	0	0
Crockett 2019		pharmacokinetic, n=15	1	human	both	750	mg	12.5mg/kg	527	2588	6 subjects with mild AEs, 15 AEs in total (headache (1), somnolence (3), catheter site inflammation (1), diarrhea (1), nausea (1), other (7))	Oral	12.5	750	750	whole milk diet tmax = 5	#FFFF00	Effect study	Not in vitro	0	0
Crockett 2019		pharmacokinetic, n=14	1	human	both	750	mg	12.5mg/kg	722	3394	14 subjects with mild AEs, 17 (?) AEs total (headache (4), somnolence (2), diarrhea (3), nausea (1), catheter site hematoma (3), dysphonia (1), respiratory/thoracic/mediastinal disorders (2), other(1))	Oral	12.5	750	750	low calorie diet tmax = 4.51	#FFFF00	Effect study	Not in vitro	0	0
Crockett 2019		pharmacokinetic, n=15	1	human	both	750	mg	12.5mg/kg	1050	4870	8 subjects with mild AEs, 12 AEs in total (headache (1), somnolence (1), fatigue (1), diarrhea (1), nausea (1), other (7))	Oral	12.5	750	750	high calorie diet tmax = 3	#FFFF00	Security study	Not in vitro	0	0
Martín-Gonzáles 2018	RCLB	Between groups, schedule induced polydipsia, n = 10 (veh n = 10)	1	rat	male	3	mg/kg	3.000mg/kg	20.1	883.542	No differences in volume of water consumed between vehicle and CBD (rats were high drinkers in SIP), No effect on motor activity (rats were high drinkers in SIP)	Intraperitoneal	0.48	864	28.8	Rats were high drinkers in SIP. Food and water ad libitum.	#FFFFFF	Effect study	Not in vitro	0	0
Stern 2012	FC	Between groups, contextual fear conditioning, n = 7-12 (veh n = 7-12)	1	rat	male	3	mg/kg	3.000mg/kg	20.1	883.542	Decreased % freezing time during context reexposure 1 day after memory reactivation.	Intraperitoneal	0.48	864	28.8	Administration immediately after memory reactivation. Food and water ab libitum. No information about safety.	#00B050	Effect study	Not in vitro	0	0
Zuardi 2017	SPS	public speaking test, double-blind, placebo-controlled, between subjects study, n = 11-12	1	human	both	900	mg	15mg/kg	750.09	3650.83	No effect on VAMS anxiety pre-stress or during public speech; No effect on heart rate or blood pressure pre-stress or during public speech; No effect on sedation prestress or during speech	Oral	15	900	900	No registration of side effects. standard breakfast: (200 ml chocolate milk and 100 g of bread with margarine). CBD of 99.6 % purity, dissolved in corn oil at doses of 100 and 200 mg/ml Subjects who were taking medications with the potential to interfere with the study’s results were not included	#FFFFFF	Effect study	Not in vitro	0	0
Onaivi 1990	AA	Elevated plus maze, n = 10-12 (veh n = 10-12)	1	mouse	male	2.5	mg/kg	2.500mg/kg	61.65	1104.51	No differences between drug and veh conditions in % open arm entries; No effect on motor activity	Intraperitoneal	0.2	1200	12	Food and water ad libitum.	#FFFFFF	Effect study	Not in vitro	0	0
Perkins 2020		pharmacokinetic, n=6	1	human	both	20	mg/kg	20.000mg/kg	1090	8248	5 AE in 3 subjects (diarrhea (2), nausea (1))	Oral	20	1200	1200	tmax = 4.06	#FFFF00	Effect study	Not in vitro	0	0
Aso (2019)	AA	Between groups, open field test, n = 7 (veh n = 7)	1	mouse	male	3	mg/kg	3.000mg/kg	73.98	1325.42	No differences in time in center; No effect on locomotion (or object recognition memory)	Intraperitoneal	0.24	1440	14.4	Food and water ad libitum.	#FFFFFF	Effect study	Not in vitro	0	0
Schiavon 2016	AA	Between groups, elevated plus maze, n = 8 (veh n = 9)	1	mouse	male	3	mg/kg	3.000mg/kg	73.98	1325.42	Higher % of open arm entries than vehicle group, No effect on motor activity	Intraperitoneal	0.24	1440	14.4	Food and water ab libitum.	#00B050	Effect study	Not in vitro	0	0
Twardowschy 2013	defense	Between groups, exposure to predator, n = 9-15 (veh n = 9-15)	1	mouse	male	3	mg/kg	3.000mg/kg	73.98	1325.42	Lower behavioral index for defensive immobility outside the burrow	Intraperitoneal	0.24	1440	14.4	Food and water ad libitum. No information on safety	#00B050	Effect study	Not in vitro	0	0
Uribe-Mariño 2012	defense	Between groups, exposure to predator, n = 11-12 (veh n = 11-12)	1	mouse	male	3	mg/kg	3.000mg/kg	73.98	1325.42	Lower behavioral index for defensive immobility outside the burrow	Intraperitoneal	0.24	1440	14.4	∼99.9% pure. Food and water ad libitum.	#FFFFFF	Effect study	Not in vitro	0	0
Zagzoog 2020	AA	Open field test, n = 6 (veh n = 6)	1	mouse	male	3	mg/kg	3.000mg/kg	73.98	1325.42	No differences from veh in time in center quadrant; No effects in tetrad testing (no cataleptic, hypothermic, anti-nociceptive, hypolocomotive effects)	Intraperitoneal	0.24	1440	14.4	Food and water ad libitum	#FFFFFF	Effect study	Not in vitro	0	0
Almeida 2013	SI	Social interaction test, between subjects, n = 10-12 (veh n = 10-12)	1	rat	male	5	mg/kg	5.000mg/kg	33.5	1472.57	No differences from veh in active social interaction time; No effect on motor activity or rearing	Intraperitoneal	0.8	1440	48	Food and water ad libitum.	#FFFFFF	Effect study	Not in vitro	0	0
Guimarães 1990	AA	Between groups, elevated plus maze, n = 10 (veh n = 10)	1	rat	male	5	mg/kg	5.000mg/kg	33.5	1472.57	Higher % of open arm entries compared to veh; No effect on motor activity	Intraperitoneal	0.8	1440	48	Food and water ad libitum.	#00B050	Effect study	Not in vitro	0	0
Guimarães 1994	AA	Between groups, elevated plus maze, n = 5 (veh n = 22)	1	rat	male	5	mg/kg	5.000mg/kg	33.5	1472.57	Higher % open arm entries, No effect on motor activity	Intraperitoneal	0.8	1440	48	Food and water ad libitum.	#FFFFFF	Effect study	Not in vitro	0	0
Jurkus 2016	FC d	Between groups, cued fear conditioning, n = 11 (veh n = 11)	1	rat	male	5	mg/kg	5.000mg/kg	33.5	1472.57	No effect on within-session extinction or extinction recall	Intraperitoneal	0.8	1440	48	Food and water ad libitum. No information on safety	#FFFFFF	Effect study	Not in vitro	0	0
Malone 2009	SI	Between groups, social interaction test, n = 6 (veh n = 6)	1	rat	male	5	mg/kg	5.000mg/kg	33.5	1472.57	No differences from veh in active social interaction time; No effect on motor activity	Intraperitoneal	0.8	1440	48	Food and water available ad libitum.	#FFFFFF	Effect study	Not in vitro	0	0
Rock 2017	AA	Light-dark box, n = 7 (veh n = 15)	1	rat	male	5	mg/kg	5.000mg/kg	33.5	1472.57	No differences from vehicle in mean time in light box	Intraperitoneal	0.8	1440	48	No information on safety. Animals were fed	#FFFFFF	Effect study	Not in vitro	0	0
Rock 2017	S_AA	Light-dark box, animals exposed to foot shock stress, n = 6 (veh n = 15)	1	rat	male	5	mg/kg	5.000mg/kg	33.5	1472.57	Higher mean time in light box compared to vehicle in rats exposed to foot shock (animals pre-exposed to foot shock stress)	Intraperitoneal	0.8	1440	48	No information on safety. Animals were fed	#00B050	Effect study	Not in vitro	0	0
Shallcross 2019	AA	Between groups, light-dark test, n = 8 (veh n = 8)	1	rat	male	5	mg/kg	5.000mg/kg	33.5	1472.57	Decreased latency to enter the light compartment (stress-susceptible phenotype, predator-stress scent exposed)	Intraperitoneal	0.8	1440	48	Food and water available ad libitum. No information on safety Stress-susceptible phenotype (in EPM and habituation of ASR), and predator-stress scent exposed	#00B050	Effect study	Not in vitro	0	0
Moreira 2006	FC d	Between groups, vogel conflict test, n = 7 (veh n = 7)	1	rat	male	5	mg/kg	5.000mg/kg	33.5	1472.57	No differences from veh in no. of punished licks	Intraperitoneal	0.8	1440	48	Food and water ad libitum, 24 h before test water deprived. No information on safety.	#FFFFFF	Effect study	Not in vitro	0	0
Moreira 2006	FC d	Between groups, vogel conflict test, n = 7 (veh n = 7)	1	rat	male	5	mg/kg	5mg/kg	33.5	1472.57	No difference in no. of punished licks	Intraperitoneal	0.8	1440	48	Food and water ad libitum, 24 h before test water deprived. No information on safety.
Taylor 2018		pharmacokinetic study, n = 6	1	human	both	1500	mg	25mg/kg	292.4	1618	adverse events in 4 subjects (vs 5 in placebo, n=8), nausea, somnolence, headache, dizziness, attention disturbance	Oral	25	1500	1500	Fasted individuals. No serious AE, some mild/moderate. Oral CBD Solution.	#FFFF00	Effect study	Not in vitro	0	0
Taylor 2018		pharmacokinetic open-label randomized cross-over study, n = 12	1	human	both	1500	mg	25mg/kg	335.4	2198	diarrhea (3), headache (1), somnolence (1), no PLB group comparison	Oral	25	1500	1500	Fasted individuals. No serious AE, some mild/moderate. Oral CBD Solution.	#FFFF00	Effect study	Not in vitro	0	0
Schoedel 2018		pharmacokinetic study, n = 39	1	human	both	1500	mg	25mg/kg	524.5	2713	gastrointestinal symptoms and headache more frequent than with PLB, 1 aspartate aminotransferase [AST] increase (considered treatment-related) leading to withdrawal	Oral	25	1500	1500	8 day washout between conditions, oral capsule tmax = 6.13 Majority of subjects male	#FFFF00	Effect study	Not in vitro	0	0
Taylor 2018		pharmacokinetic open-label randomized cross-over study, n = 12	1	human	both	1500	mg	25mg/kg	1628	8669	fed, No serious AE, some mild/moderate. More somnolence than in fasted condition	Oral	25	1500	1500	Fed high-fat diet. No serious AE, some mild/moderate. Oral CBD Solution.	#FFFF00	Effect study	Not in vitro	0	0
Hlozek 2017	AA	Between groups, open field test, n = 10 (veh n = 10)	1	rat	male	10	mg/kg	10.000mg/kg	295	128.5	More motor activity compared to vehicle	Oral	1.6	1920	96	Rats were denied food for 12h prior to drug administration	#FFFF00	Effect study	Not in vitro	0	0
Hlozek 2017	ASR	Between groups, startle, n = 10 (veh n = 10)	1	rat	male	10	mg/kg	10.000mg/kg	295	128.5	No effect on startle	Oral	1.6	1920	96	Rats were denied food for 12h prior to drug administration	#FFFF00	Effect study	Not in vitro	0	0
Hlozek 2017	AA	Between groups, open field test, n = 10 (veh n = 10)	1	rat	male	10	mg/kg	10.000mg/kg	295	128.5	No effect on time in center	Oral	1.6	1920	96	Rats were denied food for 12h prior to drug administration	#FFFF00	Effect study	Not in vitro	0	0
Casarotto 2010	RCLB	Between subjects, marble burying test, placebo controlled, n = 6 (veh n = 7)	1	mouse	male	5	mg/kg	5.000mg/kg	123.3	2209.03	No effect on marble burying	Intraperitoneal	0.4	2400	24	Mice had free access to food and water. No adverse effects reported	#FFFFFF	Effect study	Not in vitro	0	0
Kasten 2019	AA	Between groups, elevated plus maze, n = 7-10 (veh n = 7-10)	1	mouse	male	5	mg/kg	5.000mg/kg	123.3	2209.03	No differences from veh in time in open arms	Intraperitoneal	0.4	2400	24	Single housed animals. No information about food intake.	#00B050	Effect study	Not in vitro	0	0
Kasten 2019	AA	Between groups, open field test, n = 7-10 (veh n = 7-10)	1	mouse	male	5	mg/kg	5.000mg/kg	123.3	2209.03	Higher % time in center compared to veh; no effect on motor activity	Intraperitoneal	0.4	2400	24	Single housed animals. No information about food intake.	#00B050	Effect study	Not in vitro	0	0
Kasten 2019	AA	Between groups, elevated plus maze, n = 7-10 (veh n = 7-10))	1	mouse	female	5	mg/kg	5.000mg/kg	123.3	2209.03	No differences from veh in time in open arms	Intraperitoneal	0.4	2400	24	Single housed animals. No information about food intake.	#FFFFFF	Effect study	Not in vitro	0	0
Kasten 2019	AA	Between groups, open field test, n = 7-10 (veh n = 7-10))	1	mouse	female	5	mg/kg	5.000mg/kg	123.3	2209.03	No differences in % time in center, No effect on motor activity	Intraperitoneal	0.4	2400	24	Single housed animals. No information about food intake.	#FFFFFF	Effect study	Not in vitro	0	0
Navarrete 2018	AA	Between groups, light dark box test, n = 8 (veh n = 8)	1	mouse	male	5	mg/kg	5.000mg/kg	123.3	2209.03	No difference from vehicle in time spent on the light side; No effect on motor activity and number of rearings, rubbings and jumpings	Intraperitoneal	0.4	2400	24	No information on food intake	#FFFFFF	Effect study	Not in vitro	0	0
Onaivi 1990	AA	Elevated plus maze, n = 10-12 (veh n = 10-12)	1	mouse	male	5	mg/kg	5.000mg/kg	123.3	2209.03	No differences between drug and veh conditions in % open arm entries; No effect on motor activity	Intraperitoneal	0.4	2400	24	Food and water ad libitum.	#FFFFFF	Effect study	Not in vitro	0	0
Zieba 2019	AA	Between groups, elevated plus maze, n = 12 (veh n = 12)	1	mouse	male	5	mg/kg	5.000mg/kg	123.3	2209.03	No difference from vehicle in % of distance traveled in open arms; No effect on locomotion, exploration, sociability or spatial memory	Intraperitoneal	0.4	2400	24	Food and water available ab libitum. No effect on cognitive performance or locomotor effects. Cmax of 30 min after administration.	#FFFFFF	Effect study	Not in vitro	0	0
Zieba 2019	AA	Between groups, open field test, n = 12 (veh n = 12)	1	mouse	male	5	mg/kg	5.000mg/kg	123.3	2209.03	No difference from vehicle in ratio of total distance spent in center zone, No effect on locomotion, exploration, sociability or spatial memory	Intraperitoneal	0.4	2400	24	Food and water available ab libitum. No effect on cognitive performance or locomotor effects. Cmax of 30 min after administration.	#FFFFFF	Effect study	Not in vitro	0	0
Long 2010	AA	Between groups, open field test, n = 7-10 (veh n = 7-10)	1	mouse	male	5	mg/kg	5.000mg/kg	123.3	2209.03	No differences from veh in time in distance traveled in center/ total distance, no effect on motor activity	Intraperitoneal	0.4	2400	24	Food and water ad libitum	#FFFFFF	Effect study	Not in vitro	0	0
Long 2010	ASR	Between groups, startle, n = 8-10 (veh n = 8-10)	1	mouse	male	5	mg/kg	5.000mg/kg	123.3	2209.03	No differences from veh in mean startle amplitude following 15 120 dB acoustic stimuli	Intraperitoneal	0.4	2400	24	Food and water ad libitum	#FFFFFF	Effect study	Not in vitro	0	0
Nardo 2014	RCLB	Between groups, marble burying test, n = 9 (veh n = 11)	1	mouse	male	5	mg/kg	5.000mg/kg	123.3	2209.03	No difference in no. of buried marbles	Intraperitoneal	0.4	2400	24	Food and water ad libitum.	#FFFFFF	Effect study	Not in vitro	0	0
Shoval 2016	AA	Between groups, novel object exploration, n = 11-14 (veh n = 11-14)	1	rat	male	15	mg/kg	15.000mg/kg	321.851	1604.2	No differences from veh in NOE, No effect on motor behavior, WKY rats	Oral	2.4	2880	144	WKY rat. crystalline product, above 99% pure, vehicle of 100 microliter ethanol laced into high-fat diet pellet	#FFFFFF	Effect study	Not in vitro	0	0
Shoval 2016	AA	Between groups, elevated plus maze, n = 13-16 (veh n = 13-16)	1	rat	male	15	mg/kg	15.000mg/kg	321.851	1604.2	No differences from veh in EPM, Wistar rats	Oral	2.4	2880	144	crystalline product, above 99% pure, vehicle of 100 microliter ethanol laced into high-fat diet pellet	#FFFFFF	Effect study	Not in vitro	0	0
Shoval 2016	AA	Between groups, novel object exploration, n = 13-16 (veh n = 13-16)	1	rat	male	15	mg/kg	15.000mg/kg	321.851	1604.2	No differences from veh in NOE, no effect on motor behavior, Wistar rats	Oral	2.4	2880	144	crystalline product, above 99% pure, vehicle of 100 microliter ethanol laced into high-fat diet pellet	#FFFFFF	Effect study	Not in vitro	0	0
Shoval 2016	AA	Between groups, elevated plus maze, n = 11-14 (veh n = 11-14)	1	rat	male	15	mg/kg	15.000mg/kg	321.851	1604.2	No differences from veh in EPM, WKY rats	Oral	2.4	2880	144	WKY rat. crystalline product, above 99% pure, vehicle of 100 microliter ethanol laced into high-fat diet pellet	#FFFFFF	Effect study	Not in vitro	0	0
Gáll 2020	AA	Between groups, open field test, EPM, n = 8 (veh n = 8)	1	rat	male	10	mg/kg	10.000mg/kg	67	2945.14	No effects on motor activity, less rearing compared to vehicle	Intraperitoneal	1.6	2880	96	Food and water ad libitum.	#FFFF00	Effect study	Not in vitro	0	0
Lemos 2010	fnct	Between groups, contextual fear conditioning, n = 9 (veh n = 9)	1	rat	male	10	mg/kg	10.000mg/kg	67	2945.14	Modification of c-fos expression in prelimbic PFC, attenuation in the bed nucleus of the stria terminalis (BNST)	Intraperitoneal	1.6	2880	96	Food and water ad libitum. No information on safety.	#00B050	Effect study	Not in vitro	0	0
Mahmud 2010	AA	Between groups, elevated plus maze, n = 5 (veh n = 5)	1	rat	male	10	mg/kg	10.000mg/kg	67	2945.14	More time in open arms than veh; No effect on motor activity	Intraperitoneal	1.6	2880	96	Food and water ad libitum.	#00B050	Effect study	Not in vitro	0	0
Moreira 2006	FC d	Between groups, vogel conflict test, n = 7 (veh n = 7)	1	rat	male	10	mg/kg	10.000mg/kg	67	2945.14	Higher no. of punished licks	Intraperitoneal	1.6	2880	96	Food and water ad libitum, 24 h before test water deprived. No information on safety.	#00B050	Effect study	Not in vitro	0	0
Moreira 2006	FC d	Between groups, vogel conflict test, n = 7 (veh n = 6)	1	rat	male	10	mg/kg	10.000mg/kg	67	2945.14	Higher no. of punished licks	Intraperitoneal	1.6	2880	96	Food and water ad libitum, 24 h before test water deprived. No information on safety.	#00B050	Effect study	Not in vitro	0	0
Resstel 2006	FC	Between groups, contextual fear conditioning	1	rat	male	10	mg/kg	10.000mg/kg	67	2945.14	Anxiolytic effect on % time freezing during context reexposure; Anxiolytic effect on change in heart rate after context reexposure	Intraperitoneal	1.6	2880	96	Administration 30 min before 10 min context reexposure. Food and water available ab libitum. No information on safety.	#00B050	Effect study	Not in vitro	0	0
Song 2016	FC	Between subjects, contextual fear conditioning, placebo controlled, n = 7 (veh n = 7)	1	rat	male	10	mg/kg	10.000mg/kg	67	2945.14	No differences in freezing at the end of extinction training, lower % freezing time at test compared to veh	Intraperitoneal	1.6	2880	96	3 days paradigm, but single administration. Strong conditioning paradigm. No information on safety. Food and water available ab libitum.	#00B050	Effect study	Not in vitro	0	0
Song 2016	FC	Between subjects, contextual fear conditioning, placebo controlled, n = 8 (veh n = 8)	1	rat	male	10	mg/kg	10.000mg/kg	67	2945.14	No effect on within-extinction (% freezing time), increased % freezing time at test (anxiogenic effect)	Intraperitoneal	1.6	2880	96	3 days paradigm, but single administration. Weak conditioning paradigm. No information on safety. Food and water available ab libitum.	#FFFF00	Effect study	Not in vitro	0	0
Stern 2012	FC	Between groups, contextual fear conditioning, n = 7-12 (veh n = 7-12)	1	rat	male	10	mg/kg	10.000mg/kg	67	2945.14	Decreased % freezing time during context reexposure 1 day after memory reactivation.	Intraperitoneal	1.6	2880	96	Administration immediately after memory reactivation. Food and water ab libitum. No information about safety.	#00B050	Effect study	Not in vitro	0	0
Stern 2012	FC	Between groups, contextual fear conditioning,	1	rat	male	10	mg/kg	10.000mg/kg	67	2945.14	Decreased % freezing time during context reexposure 1 day after memory reactivation and during reïnstatement (after extinction).	Intraperitoneal	1.6	2880	96	Administration immediately after memory reactivation. Food and water ab libitum. No information about safety.	#00B050	Effect study	Not in vitro	0	0
Stern 2012	FC	Between groups, contextual fear conditioning, n = 7-12 (veh n = 7-12)	1	rat	male	10	mg/kg	10.000mg/kg	67	2945.14	Decreased % freezing time during context reexposure 1 day after memory reactivation.	Intraperitoneal	1.6	2880	96	Administration 0.5h after memory reactivation. Food and water ab libitum. No information about safety.	#00B050	Effect study	Not in vitro	0	0
Karniol 1974	AA	Between groups, open field test, n = 12 (veh n = 13)	1	rat	male	10	mg/kg	10.000mg/kg	67	2945.14	No effect on no. of fecal boluses	Intraperitoneal	1.6	2880	96	Duration 2 days, administration and testing on the same day No information about food intake, no information on safety.	#FFFFFF	Effect study	Not in vitro	0	0
Lemos 2010	FC	Between groups, contextual fear conditioning, n = 9 (veh n = 9)	1	rat	male	10	mg/kg	10.000mg/kg	67	2945.14	Lower % freezing during 10 min context reexposure	Intraperitoneal	1.6	2880	96	Food and water ad libitum. No information on safety.	#00B050	Effect study	Not in vitro	0	0
Gáll (2020)	AA	Between groups, open field test, n = 8 (veh n = 8)	1	rat	male	10	mg/kg	10.000mg/kg	67	2945.14	No differences from veh in center time	Intraperitoneal	1.6	2880	96	Food and water ad libitum.	#FFFFFF	Effect study	Not in vitro	0	0
Gáll (2020)	AA	Between groups, EPM, n = 8 (veh n = 8)	1	rat	male	10	mg/kg	10.000mg/kg	67	2945.14	No differences from veh in % open arm entries	Intraperitoneal	1.6	2880	96	Food and water ad libitum.	#FFFFFF	Effect study	Not in vitro	0	0
Gazarini 2014	FC	Between groups, contextual fear conditioning, n = 10 (veh n = 9)	1	rat	male	10	mg/kg	10.000mg/kg	67	2945.14	Lower % freezing during context test 1 day after context reexposure	Intraperitoneal	1.6	2880	96	Administration immediately after 3 min context reexposure. Food and water ad libitum. No information on safety	#00B050	Effect study	Not in vitro	0	0
Guimarães 1990	AA	Between groups, elevated plus maze, n = 10 (veh n = 10)	1	rat	male	10	mg/kg	10.000mg/kg	67	2945.14	Higher % of open arm entries compared to veh; No effect on motor activity	Intraperitoneal	1.6	2880	96	Food and water ad libitum.	#00B050	Effect study	Not in vitro	0	0
Jurkus 2016	FC d	Between groups, cued fear conditioning, n = 11 (veh n = 11)	1	rat	male	10	mg/kg	10.000mg/kg	67	2945.14	No effect on within-session extinction or extinction recall	Intraperitoneal	1.6	2880	96	Food and water ad libitum. No information on safety	#FFFFFF	Effect study	Not in vitro	0	0
Taylor 2018		pharmacokinetic study, n = 6	1	human	both	3000	mg	50mg/kg	533	2802	AEs in 5 subjects (vs 5 in placebo, n=8) , diarrhea more frequent in CBD compared to PLB condition	Oral	50	3000	3000	Fasted individuals. No serious AE, some mild/moderate. Oral CBD Solution.	#FFFF00	Effect study	Not in vitro	0	0
Almeida 2013	SI	Social interaction test, between subjects, n = 10-12 (veh n = 10-12)	1	rat	male	15	mg/kg	15.000mg/kg	101.515	4417.71	No differences from veh in active social interaction time; No effect on motor activity or rearing	Intraperitoneal	2.4	4320	144	Food and water ad libitum.	#FFFFFF	Effect study	Not in vitro	0	0
Almeida 2013	SI	Social interaction test, between subjects, n = 10 (veh n = 10)	1	rat	male	15	mg/kg	15.000mg/kg	101.515	4417.71	No differences from veh in active social interaction time; No effect on motor activity or rearing	Intraperitoneal	2.4	4320	144	Food and water ad libitum.	#FFFFFF	Effect study	Not in vitro	0	0
Schoedel 2018		pharmacokinetic study, n = 40	1	human	both	4500	mg	75mg/kg	426.9	2290.3	more frequent GI symptoms and headache	Oral	75	4500	4500	8 day washout between conditions, oral capsule tmax = 4.07 Majority of subjects male	#FFFF00	Effect study	Not in vitro	0	0
Taylor 2018		pharmacokinetic study, n = 6	1	human	both	4500	mg	75mg/kg	722.1	3426	AEs in 5 subjects (vs 5 in placebo, n=8), more frequent diarrhea, headache	Oral	75	4500	4500	Fasted individuals. No serious AE, some mild/moderate. Oral CBD Solution.	#FFFF00	Security study	Not in vitro	0	0
Long 2010	AA	Between groups, open field test, n = 7-10 (veh n = 7-10)	1	mouse	male	10	mg/kg	10.000mg/kg	280.56	4418.06	No differences from veh in distance traveled in center/ total distance, no effect on motor activity	Intraperitoneal	0.8	4800	48	Food and water ad libitum	#FFFFFF	Effect study	Not in vitro	0	0
Long 2010	ASR	Between groups, startle, n = 8-10 (veh n = 8-10)	1	mouse	male	10	mg/kg	10.000mg/kg	280.56	4418.06	No differences from veh in mean startle amplitude following 15 120 dB acoustic stimuli	Intraperitoneal	0.8	4800	48	Food and water ad libitum	#FFFFFF	Effect study	Not in vitro	0	0
Assareh 2020	FC	Contextual fear conditioning, n = 10 (veh n = 10)	1	mouse	male	10	mg/kg	10.000mg/kg	280.56	4418.06	No differences from veh in % freezing during context reexposure	Intraperitoneal	0.8	4800	48	Experimental paradigm 2 days, drug administration and testing on the same day. No information on safety. Food and water ad libitum.	#FFFFFF	Effect study	Not in vitro	0	0
Kasten 2019	AA	Between groups, elevated plus maze, n = 7-10 (veh n = 7-10))	1	mouse	female	10	mg/kg	10.000mg/kg	280.56	4418.06	No differences from veh in time in open arms	Intraperitoneal	0.8	4800	48	Single housed animals. No information about food intake.	#FFFFFF	Effect study	Not in vitro	0	0
Kasten 2019	AA	Between groups, open field test, n = 7-10 (veh n = 7-10))	1	mouse	female	10	mg/kg	10.000mg/kg	280.56	4418.06	No differences in % time in center; No effect on motor activity	Intraperitoneal	0.8	4800	48	Single housed animals. No information about food intake.	#FFFFFF	Effect study	Not in vitro	0	0
Todd 2016	fnct	Between groups, open field test, n = 6 (veh n = 6)	1	mouse	male	10	mg/kg	10.000mg/kg	280.56	4418.06	Lower number of c-Fos positive neurons in the central nucleus of the amygdala than in veh condition, no prespecified hypothesis, no effects in other areas;	Intraperitoneal	0.8	4800	48	Food and water ad libitum.	#00B050	Effect study	Not in vitro	0	0
Zagzoog 2020	AA	Open field test, n = 6 (veh n = 6)	1	mouse	male	10	mg/kg	10.000mg/kg	280.56	4418.06	No differences from veh in time in center quadrant; No effects in tetrad testing (no cataleptic, hypothermic, anti-nociceptive, hypolocomotive effects);	Intraperitoneal	0.8	4800	48	Food and water ad libitum	#FFFFFF	Effect study	Not in vitro	0	0
Assareh 2020	S_AA	Contextual fear conditioned, testing in LD-box, n = 17 (veh n = 13)	1	mouse	male	10	mg/kg	10.000mg/kg	280.56	4418.06	No differences from veh in % time in light (contextual fear conditioned animals)	Intraperitoneal	0.8	4800	48	Experimental paradigm 2 days, drug administration and testing on the same day. No information on safety. Animals were fed.	#FFFFFF	Effect study	Not in vitro	0	0
Todd 2016	AA	Between groups, open field test, n = 6 (veh n = 6)	1	mouse	male	10	mg/kg	10.000mg/kg	280.56	4418.06	No difference from vehicle in % distance traveled in center; No effect on motor activity	Intraperitoneal	0.8	4800	48	Food and water ad libitum.	#FFFFFF	Effect study	Not in vitro	0	0
Assareh 2020	FC d	Cued fear conditioning, n = 10 (veh n = 10)	1	mouse	male	10	mg/kg	10.000mg/kg	280.56	4418.06	No differences from veh in % freezing during cue reexposure	Intraperitoneal	0.8	4800	48	Experimental paradigm 2 days, drug administration and testing on the same day. No information on safety. Food and water ad libitum.	#FFFFFF	Effect study	Not in vitro	0	0
Kasten 2019	AA	Between groups, elevated plus maze, n = 7-10 (veh n = 7-10))	1	mouse	male	10	mg/kg	10.000mg/kg	280.56	4418.06	No differences from veh in time in open arms	Intraperitoneal	0.8	4800	48	Single housed animals. No information about food intake.	#FFFFFF	Effect study	Not in vitro	0	0
Kasten 2019	AA	Between groups, open field test, n = 7-10 (veh n = 7-10))	1	mouse	male	10	mg/kg	10.000mg/kg	280.56	4418.06	No differences in % time in center; No effect on motor activity	Intraperitoneal	0.8	4800	48	Single housed animals. No information about food intake.	#FFFFFF	Effect study	Not in vitro	0	0
Navarrete 2018	AA	Between groups, light dark box test, n = 8 (veh n = 8)	1	mouse	male	10	mg/kg	10.000mg/kg	280.56	4418.06	No difference from vehicle in time spent on the light side, No effect on motor activity and number of rearings, rubbings and jumpings	Intraperitoneal	0.8	4800	48	No information on food intake	#FFFFFF	Effect study	Not in vitro	0	0
Onaivi 1990	AA	Elevated plus maze, n = 10-12 (veh n = 10-12)	1	mouse	male	10	mg/kg	10.000mg/kg	280.56	4418.06	No differences between drug and veh conditions in % open arm entries; No effect on motor activity	Intraperitoneal	0.8	4800	48	Food and water ad libitum.	#FFFFFF	Effect study	Not in vitro	0	0
Schiavon 2016	AA	Between groups, elevated plus maze, n = 10 (veh n = 9)	1	mouse	male	10	mg/kg	10.000mg/kg	280.56	4418.06	No differences from vehicle in % of open arm entries, No effect on motor activity	Intraperitoneal	0.8	4800	48	Food and water ab libitum.	#FFFFFF	Effect study	Not in vitro	0	0
Todd 2017	AA	Between groups, open field test, n = 6 (veh n = 7)	1	mouse	male	10	mg/kg	10.000mg/kg	280.56	4418.06	No differences from veh in distance ratio, No differences from veh in motor activity	Intraperitoneal	0.8	4800	48	Food and water ad libitum	#FFFFFF	Effect study	Not in vitro	0	0
Todd 2017	AA	Between groups, light dark test, n = 6 (veh n = 7)	1	mouse	male	10	mg/kg	10.000mg/kg	280.56	4418.06	No differences in latency to leave the hide box	Intraperitoneal	0.8	4800	48	Food and water ad libitum	#FFFFFF	Effect study	Not in vitro	0	0
Todd 2017	ASR	Between groups, startle n = 6 (veh n = 7)	1	mouse	male	10	mg/kg	10.000mg/kg	280.56	4418.06	Lower startle in CBD condition	Intraperitoneal	0.8	4800	48	Food and water ad libitum	#00B050	Effect study	Not in vitro	0	0
Espejo-Porras 2013	AA	Between groups, computer-aided actimeter, n = 6-8 (veh n = 6-8)	1	rat	male	20	mg/kg	20.000mg/kg	215.31	5890.28	No differences from veh in time spent in the central area of the actitrack	Intraperitoneal	3.2	5760	192	Food and water ad libitum	#FFFFFF	Effect study	Not in vitro	0	0
Espejo-Porras 2013	AA	Between groups, computer-aided actimeter, n = 6-8 (veh n = 6-8)	1	rat	male	20	mg/kg	20.000mg/kg	215.31	5890.28	Decreased vertical activity	Intraperitoneal	3.2	5760	192	Food and water ad libitum	#FFFFFF	Effect study	Not in vitro	0	0
Espejo-Porras 2013	AA	Between groups, computer-aided actimeter, n = 8-12 (veh n = 8-12)	1	rat	male	20	mg/kg	20.000mg/kg	215.31	5890.28	Decreased vertical activity	Intraperitoneal	3.2	5760	192	Food and water ad libitum	#FFFF00	Effect study	Not in vitro	0	0
Espejo-Porras 2013	AA	Between groups, computer-aided actimeter, n = 6-10 (veh n = 6-10)	1	rat	male	20	mg/kg	20.000mg/kg	215.31	5890.28	Decreased vertical and horizontal activity	Intraperitoneal	3.2	5760	192	Food and water ad libitum	#FFFF00	Effect study	Not in vitro	0	0
Guimarães 1990	AA	Between groups, elevated plus maze, n = 10 (veh n = 10)	1	rat	male	20	mg/kg	20.000mg/kg	215.31	5890.28	No differences from veh in % of open arm entries; No effect on motor activity	Intraperitoneal	3.2	5760	192	Food and water ad libitum.	#FFFFFF	Effect study	Not in vitro	0	0
Jurkus 2016	FC d	Between groups, cued fear conditioning, n = 11 (veh n = 11)	1	rat	male	20	mg/kg	20.000mg/kg	215.31	5890.28	No effect on within-session extinction or extinction recall	Intraperitoneal	3.2	5760	192	Food and water ad libitum. No information on safety	#FFFFFF	Effect study	Not in vitro	0	0
Malone 2009	SI	Between groups, social interaction test, n = 6 (veh n = 6)	1	rat	male	20	mg/kg	20.000mg/kg	215.31	5890.28	No differences from veh in active social interaction time, no effect on motor activity	Intraperitoneal	3.2	5760	192	Food and water available ad libitum.	#FFFFFF	Effect study	Not in vitro	0	0
Shoval 2016	AA	Between groups, elevated plus maze and novel object exploration, n = 13-16 (veh n = 13-16)	1	rat	male	30	mg/kg	30.000mg/kg	706.721	6031.3	No differences from veh in NOE, No effect on motor behavior, Wistar rats	Oral	4.8	5760	288	crystalline product, above 99% pure, vehicle of 100 microliter ethanol laced into high-fat diet pellet	#FFFFFF	Effect study	Not in vitro	0	0
Shoval 2016	AA	Between groups, elevated plus maze and novel object exploration, n = 13-16 (veh n = 13-16)	1	rat	male	30	mg/kg	30.000mg/kg	706.721	6031.3	No differences from veh in EPM, Wistar rats	Oral	4.8	5760	288	crystalline product, above 99% pure, vehicle of 100 microliter ethanol laced into high-fat diet pellet	#FFFFFF	Effect study	Not in vitro	0	0
Shoval 2016	AA	Between groups, elevated plus maze and novel object exploration, n = 11-14 (veh n = 11-14)	1	rat	male	30	mg/kg	30.000mg/kg	706.721	6031.3	No differences from veh in NOE, No effect on motor behavior, WKY rats	Oral	4.8	5760	288	WKY rat. crystalline product, above 99% pure, vehicle of 100 microliter ethanol laced into high-fat diet pellet	#FFFFFF	Effect study	Not in vitro	0	0
Shoval 2016	AA	Between groups, elevated plus maze and novel object exploration, n = 11-14 (veh n = 11-14)	1	rat	male	30	mg/kg	30.000mg/kg	706.721	6031.3	No differences from veh in EPM, WKY rats	Oral	4.8	5760	288	WKY rat. crystalline product, above 99% pure, vehicle of 100 microliter ethanol laced into high-fat diet pellet	#FFFFFF	Effect study	Not in vitro	0	0
Deiana 2012	RCLB	marble burying, n=15 (veh n = 15)	1	mouse	male	120	mg/kg	120.000mg/kg	2152.68	6222.98	Decreased marble burying	Oral	9.6	5760	576	Fasted overnight. Administration 2 h before testing. Cremophor solvent	#00B050	Security study	Not in vitro	0	0
Deiana 2012	RCLB	marble burying, n=15 (veh n = 15)	1	mouse	male	120	mg/kg	120.000mg/kg	2152.68	6222.98	No effect on marble burying	Oral	9.6	5760	576	Fasted overnight. Administration 6 h before testing. Cremophor solvent	#FFFFFF	Security study	Not in vitro	0	0
Taylor 2018		pharmacokenitic study, n = 6	1	human	both	6000	mg	100mg/kg	782	3900	AEs in 5 subjects (vs 5 in placebo, n=8), more frequent diarrhea, somnolence	Oral	100	6000	6000	Fasted individuals. No serious AE, some mild/moderate. Oral CBD Solution.	#FFFF00	Security study	Not in vitro	0	0
Nardo 2014	RCLB	Between groups, Marble burying test, n = 10 (veh n = 11)	1	mouse	male	15	mg/kg	15.000mg/kg	914.56	6627.08	No difference in no. of buried marbles	Intraperitoneal	1.2	7200	72	Food and water ad libitum.	#FFFFFF	Effect study	Not in vitro	0	0
Nardo 2014	RCLB	Between groups, Marble burying test, n = 6-7 (veh n = 6-7)	1	mouse	male	15	mg/kg	15.000mg/kg	914.56	6627.08	No difference in no. of buried marbles	Intraperitoneal	1.2	7200	72	Food and water ad libitum.	#FFFFFF	Effect study	Not in vitro	0	0
Nardo 2014	AA	Between groups, Open field test, n = 6 (veh n = 6)	1	mouse	male	15	mg/kg	15.000mg/kg	914.56	6627.08	No differences from veh in % time in center, No effect on locomotor activity	Intraperitoneal	1.2	7200	72	Food and water ad libitum.	#FFFFFF	Effect study	Not in vitro	0	0
Breuer 2016	RCLB	Between groups, marble burying task, n = 10 (veh n = 11)	1	mouse	male	15	mg/kg	15.000mg/kg	914.56	10458.4	No effect on no. of buried marbles	Intraperitoneal	1.2	7200	72	Food and water available ab libitum. No information on safety.	#FFFFFF	Effect study	Not in vitro	0	0
Casarotto 2010	RCLB	Placebo controlled, between groups, marble burying test, n = 6 (veh n = 7)	1	mouse	male	15	mg/kg	15.000mg/kg	914.56	10458.4	Reduced marble burying	Intraperitoneal	1.2	7200	72	Mice had free access to food and water. No adverse events reported	#00B050	Effect study	Not in vitro	0	0
Almeida 2013	SI	Social interaction test, between subjects, n = 10 (veh n = 10)	1	rat	male	30	mg/kg	30.000mg/kg	442.9	8835.42	No differences from veh in active social interaction time; No effect on motor activity or rearing	Intraperitoneal	4.8	8640	288	Food and water ad libitum.	#FFFFFF	Effect study	Not in vitro	0	0
Stern 2012	FC	Between groups, contextual fear conditioning, n = 7-12 (veh n = 7-12)	1	rat	male	30	mg/kg	30.000mg/kg	442.9	8835.42	Decreased % freezing time during context reexposure 1 day after memory reactivation.	Intraperitoneal	4.8	8640	288	Administration immediately after memory reactivation. Food and water ab libitum. No information about safety.	#00B050	Effect study	Not in vitro	0	0
Stern 2012	FC	Between groups, contextual fear conditioning, n = 7 (veh n = 7)	1	rat	male	30	mg/kg	30.000mg/kg	442.9	8835.42	No differences in % freezing time during context reexposure 18 h after memory reactivation.	Intraperitoneal	4.8	8640	288	Administration 6 h after memory reactivation. Food and water ab libitum. No information about safety.	#FFFFFF	Effect study	Not in vitro	0	0
Shoval 2016	AA	Between groups, novel object exploration, n = 11-14 (veh n = 11-14)	1	rat	male	45	mg/kg	45.000mg/kg	1091.59	10458.4	Anxiolytic effect in NOE, No effect on motor activity, WKY rats	Oral	7.2	8640	432	WKY rat. crystalline product, above 99% pure, vehicle of 100 microliter ethanol laced into high-fat diet pellet	#00B050	Effect study	Not in vitro	0	0
Shoval 2016	AA	Between groups, elevated plus maze, n = 13-16 (veh n = 13-16)	1	rat	male	45	mg/kg	45.000mg/kg	1091.59	10458.4	No differences from veh in EPM, Wistar rats	Oral	7.2	8640	432	crystalline product, above 99% pure, vehicle of 100 microliter ethanol laced into high-fat diet pellet	#FFFFFF	Effect study	Not in vitro	0	0
Shoval 2016	AA	Between groups, novel object exploration, n = 13-16 (veh n = 13-16)	1	rat	male	45	mg/kg	45.000mg/kg	1091.59	10458.4	No differences in NOE, No effect on motor activity, Wistar rats	Oral	7.2	8640	432	crystalline product, above 99% pure, vehicle of 100 microliter ethanol laced into high-fat diet pellet	#FFFFFF	Effect study	Not in vitro	0	0
Shoval 2016	AA	Between groups, elevated plus maze, n = 11-14 (veh n = 11-14)	1	rat	male	45	mg/kg	45.000mg/kg	1091.59	10458.4	No differences from veh in EPM, WKY rats	Oral	7.2	8640	432	WKY rat. crystalline product, above 99% pure, vehicle of 100 microliter ethanol laced into high-fat diet pellet	#00B050	Effect study	Not in vitro	0	0
Zieba 2019	AA	Between groups, EPM, n = 12 (veh n = 12)	1	mouse	male	20	mg/kg	20.000mg/kg	1000.3	8836.11	Larger % distance traveled in open arms, No effect on locomotion, exploration, sociability, or spatial memory	Intraperitoneal	1.6	9600	96	Food and water available ab libitum. No effect on cognitive performance or locomotor effects.	#FFFFFF	Effect study	Not in vitro	0	0
Zieba 2019	AA	Between groups, open field test, n = 12 (veh n = 12)	1	mouse	male	20	mg/kg	20.000mg/kg	1000.3	8836.11	No difference from vehicle in ratio of total distance spent in center zone, No effect on locomotion, exploration, sociability, or spatial memory	Intraperitoneal	1.6	9600	96	Food and water available ab libitum. No effect on cognitive performance or locomotor effects.	#FFFFFF	Effect study	Not in vitro	0	0
Navarrete 2018	AA	Between groups, light dark box test, n = 8 (veh n = 8)	1	mouse	male	20	mg/kg	20.000mg/kg	1548.56	8836.11	No difference from vehicle in time spent on the light side; No effect on motor activity and number of rearings, rubbings and jumpings	Intraperitoneal	1.6	9600	96	No information on food intake	#FFFFFF	Effect study	Not in vitro	0	0
Kasten 2019	AA	Between groups, elevated plus maze, n = 7-10 (veh n = 7-10)	1	mouse	male	20	mg/kg	20.000mg/kg	1548.56	8836.11	No differences from veh in time in open arms	Intraperitoneal	1.6	9600	96	Single housed animals. No information about food intake.	#FFFFFF	Effect study	Not in vitro	0	0
Kasten 2019	AA	Between groups, open field test, n = 7-10 (veh n = 7-10)	1	mouse	male	20	mg/kg	20.000mg/kg	1548.56	8836.11	No differences in % time in center, no effect on motor activity	Intraperitoneal	1.6	9600	96	Single housed animals. No information about food intake.	#FFFFFF	Effect study	Not in vitro	0	0
Kasten 2019	AA	Between groups, elevated plus maze, n = 7-10 (veh n = 7-10)	1	mouse	female	20	mg/kg	20.000mg/kg	1548.56	8836.11	No differences from veh in time in open arms	Intraperitoneal	1.6	9600	96	Single housed animals. No information about food intake.	#FFFFFF	Effect study	Not in vitro	0	0
Kasten 2019	AA	Between groups, open field test, n = 7-10 (veh n = 7-10)	1	mouse	female	20	mg/kg	20.000mg/kg	1548.56	8836.11	No differences in % time in center, no effect on motor activity	Intraperitoneal	1.6	9600	96	Single housed animals. No information about food intake.	#FFFFFF	Effect study	Not in vitro	0	0
Kasten 2019	AA	Between groups, elevated plus maze, n = 9-10 (veh n = 9-10)	1	mouse	male	20	mg/kg	20.000mg/kg	1548.56	8836.11	No differences from veh in time in open arms , No effect on object recognition memory consolidation	Intraperitoneal	1.6	9600	96	Paired housed animals. No information about food intake.	#FFFFFF	Effect study	Not in vitro	0	0
Kasten 2019	AA	Between groups, open field test, n = 9-10 (veh n = 9-10)	1	mouse	male	20	mg/kg	20.000mg/kg	1548.56	8836.11	No differences from veh in % time in center, No effect on motor activity or object recognition memory consolidation	Intraperitoneal	1.6	9600	96	Paired housed animals. No information about food intake.	#FFFFFF	Effect study	Not in vitro	0	0
Kasten 2019	AA	Between groups, elevated plus maze, n = 9-10 (veh n = 9-10)	1	mouse	female	20	mg/kg	20.000mg/kg	1548.56	8836.11	No differences from veh in time in open arms, No effect on object recognition memory consolidation	Intraperitoneal	1.6	9600	96	Paired housed animals. No information about food intake.	#FFFF00	Effect study	Not in vitro	0	0
Kasten 2019	AA	Between groups, open field test, n = 9-10 (veh n = 9-10)	1	mouse	female	20	mg/kg	20.000mg/kg	1548.56	8836.11	Lower % time in center compared to veh, No effect on motor activity or object recognition memory consolidation	Intraperitoneal	1.6	9600	96	Paired housed animals. No information about food intake.	#FFFF00	Effect study	Not in vitro	0	0
Murkar 2019	FC	Contextual fear conditioning, between subjects, n = 9 (veh n = 9)	1	rat	male	50	mg/kg	50.000mg/kg	1219.88	11934.1	Less % freezing compared to vehicle in last 5 min of context reexposure (8 days after recall and drug admin)	Oral	8	9600	480	Test 8 days after context reexposure of 5 min (drug administration immediately after context reexposure). CBD extracted from raw plant material. Food and water ad libitum. No information on safety.	#00B050	Effect study	Not in vitro	0	0
Murkar 2019	FC	Contextual fear conditioning, between subjects, n = 9 (veh n = 9)	1	rat	male	50	mg/kg	50.000mg/kg	1219.88	11934.1	Less % freezing compared to vehicle in last 5 min of context reexposure (24h after recall and drug admin)	Oral	8	9600	480	Test 24 h after context reexposure of 5 min (drug administration immediately after context reexposure). CBD extracted from raw plant material. Food and water ad libitum. No information on safety.	#00B050	Effect study	Not in vitro	0	0
Assareh 2020	FC d	Cued fear conditioning, n = 10 (veh n = 10)	1	mouse	male	30	mg/kg	30.000mg/kg	2816.56	13254.2	Lower % freezing during cue reexposure	Intraperitoneal	2.4	14400	144	Experimental paradigm 2 days, drug administration and testing on the same day. No information on safety. Food and water ad libitum.	#00B050	Effect study	Not in vitro	0	0
Assareh 2020	FC	Contextual fear conditioning, n = 10 (veh n = 10)	1	mouse	male	30	mg/kg	30.000mg/kg	2816.56	13254.2	No differences from veh in % time freezing during context reexposure	Intraperitoneal	2.4	14400	144	Experimental paradigm 2 days, drug administration and testing on the same day. No information on safety. Animals were fed.	#FFFFFF	Effect study	Not in vitro	0	0
Assareh 2020	S_AA	Contextual fear conditioned, testing in LD-box, n = 11 (veh n = 13)	1	mouse	male	30	mg/kg	30.000mg/kg	2816.56	13254.2	No differences between CBD and veh in % time in light (contextual fear conditioned animals)	Intraperitoneal	2.4	14400	144	Experimental paradigm 2 days, drug administration and testing on the same day. No information on safety. Food and water ad libitum.	#FFFFFF	Effect study	Not in vitro	0	0
Breuer 2016	RCLB	Between groups, marble burying task, n = 11 (veh n = 11)	1	mouse	male	30	mg/kg	30.000mg/kg	2816.56	13254.2	Decreased no. of buried marbles	Intraperitoneal	2.4	14400	144	Food and water available ab libitum. No information on safety.	#00B050	Effect study	Not in vitro	0	0
Breuer 2016	RCLB	Between groups, marble burying task, n = 9 (veh n = 10)	1	mouse	male	30	mg/kg	30.000mg/kg	2816.56	13254.2	Decreased no. of buried marbles	Intraperitoneal	2.4	14400	144	Food and water available ad libitum. No information on safety.	#00B050	Effect study	Not in vitro	0	0
Breuer 2016	RCLB	Between groups, marble burying task, n = 7 (veh n = 7)	1	mouse	male	30	mg/kg	30.000mg/kg	2816.56	13254.2	Decreased no. of buried marbles	Intraperitoneal	2.4	14400	144	Food and water available ad libitum. No information on safety.	#00B050	Effect study	Not in vitro	0	0
Florensa-Zanuy (2021)	AA	Between groups, open field test, n = 6-9 (veh n = 6-9)	1	mouse	male	30	mg/kg	30.000mg/kg	2816.56	13254.2	No differences from veh in time in center; No effect on motor activity	Intraperitoneal	2.4	14400	144	Food and water ad libitum.	#FFFFFF	Effect study	Not in vitro	0	0
Nardo 2014	RCLB	Between groups, marble burying test, n = 9 (veh n = 11)	1	mouse	male	30	mg/kg	30.000mg/kg	2816.56	13254.2	Lower no. of buried marbles compared to veh	Intraperitoneal	2.4	14400	144	Food and water ad libitum.	#00B050	Effect study	Not in vitro	0	0
Nardo 2014	AA	Between groups, Open field test, n = 6 (veh n = 6)	1	mouse	male	30	mg/kg	30.000mg/kg	2816.56	13254.2	No differences from veh in % time in center; No effect on locomotor activity	Intraperitoneal	2.4	14400	144	Food and water ad libitum.	#FFFFFF	Effect study	Not in vitro	0	0
Schiavon 2016	AA	Between groups, elevated plus maze, n = 9 (veh n = 9)	1	mouse	male	30	mg/kg	30.000mg/kg	2816.56	13254.2	No differences from vehicle in % of open arm entries; No effect on motor activity	Intraperitoneal	2.4	14400	144	Food and water ab libitum.	#FFFFFF	Effect study	Not in vitro	0	0
Uribe-Mariño 2012	defense	Between groups, exposure to predator, n = 11-12 (veh n = 11-12)	1	mouse	male	30	mg/kg	30.000mg/kg	2816.56	13254.2	Lower behavioral index for defensive immobility outside the burrow	Intraperitoneal	2.4	14400	144	∼99.9% pure. Food and water ad libitum.	#FFFFFF	Effect study	Not in vitro	0	0
Casarotto 2010	RCLB	Between subjects, marble burying task, placebo controlled, n = 8 (veh n = 7)	1	mouse	male	30	mg/kg	30.000mg/kg	2816.56	13254.2	Reduced marble burying	Intraperitoneal	2.4	14400	144	Mice had free access to food and water.	#00B050	Effect study	Not in vitro	0	0
Casarotto 2010	RCLB	Between groups, marble burying task, placebo controlled, n = 7 (veh n = 7)	1	mouse	male	30	mg/kg	30.000mg/kg	2816.56	13254.2	Reduced marble burying, no effect on motor activity	Intraperitoneal	2.4	14400	144	Mice had free access to food and water. No adverse events reported	#00B050	Effect study	Not in vitro	0	0
Casarotto 2010	RCLB	Between groups, marble burying task, placebo controlled, n = 8 (veh n = 7)	1	mouse	male	30	mg/kg	30.000mg/kg	2816.56	13254.2	Reduced marble burying	Intraperitoneal	2.4	14400	144	Mice had free access to food and water. No adverse events reported	#00B050	Effect study	Not in vitro	0	0
Casarotto 2010	RCLB	Between groups, marble burying task, placebo controlled, n = 7 (veh n = 7)	1	mouse	male	30	mg/kg	30.000mg/kg	2816.56	13254.2	Reduced marble burying	Intraperitoneal	2.4	14400	144	Mice had free access to food and water. No adverse events reported	#00B050	Effect study	Not in vitro	0	0
Almeida 2013	SI	Social interaction test, between subjects, n = 10 (veh n = 10)	1	rat	male	60	mg/kg	60.000mg/kg	1125.67	17670.8	No differences from veh in active social interaction time, no effect on motor activity or rearing	Intraperitoneal	9.6	17280	576	Food and water ad libitum.	#FFFFFF	Effect study	Not in vitro	0	0
Deiana 2012		Between subjects, pharmacokinetic, n=4	1	rat	male	120	mg/kg	120.000mg/kg	3200	43716.7	Animals showed drowsiness and piloerection	Oral	19.2	23040	1152	Fasted overnight. Solutol-based cbd.	#FFFF00	Effect study	Not in vitro	0	0
Long 2012	ASR	Between groups, startle, n = 14-17 (veh n = 14-17)	1	mouse	male	50	mg/kg	50.000mg/kg	5352.56	22090.3	No effect on mean startle amplitude	Intraperitoneal	4	24000	240	Food and water ad libitum.	#FFFFFF	Effect study	Not in vitro	0	0
Long 2012	AA	Between groups, light-dark test, n = 14-17 (veh n = 14-17)	1	mouse	male	50	mg/kg	50.000mg/kg	5352.56	22090.3	No effect on ratio of distance in light to total distance travelled	Intraperitoneal	4	24000	240	Food and water ad libitum.	#FFFFFF	Effect study	Not in vitro	0	0
Long 2012	AA	Between groups, open field test, n = 14-17 (veh n = 14-17)	1	mouse	male	50	mg/kg	50.000mg/kg	5352.56	22090.3	No effect on ratio of central to total distance traveled, No effect on motor activity or exploration	Intraperitoneal	4	24000	240	Food and water ad libitum.	#FFFFFF	Effect study	Not in vitro	0	0
Long 2010	AA	Between groups, open field test, n = 7-10 (veh n = 7-10)	1	mouse	male	50	mg/kg	50.000mg/kg	5352.56	22090.3	No differences from veh in distance traveled in center/ total distance, no effect on motor activity	Intraperitoneal	4	24000	240	Food and water ad libitum	#FFFFFF	Effect study	Not in vitro	0	0
Long 2010	ASR	Between groups, startle, n = 8-10 (veh n = 8-10)	1	mouse	male	50	mg/kg	50.000mg/kg	5352.56	22090.3	No differences from veh in mean startle amplitude following 15 120 dB acoustic stimuli	Intraperitoneal	4	24000	240	Food and water ad libitum	#FFFFFF	Effect study	Not in vitro	0	0
Onaivi 1990	AA	Elevated plus maze, n = 10-12 (veh n = 10-12)	1	mouse	male	50	mg/kg	50.000mg/kg	5352.56	22090.3	No differences between drug and veh conditions in % open arm entries; No effect on motor activity	Intraperitoneal	4	24000	240	Food and water ad libitum.	#FFFFFF	Effect study	Not in vitro	0	0
Todd 2017	SI	Between groups, social interaction test, n = 12 (veh n = 12)	1	mouse	male	50	mg/kg	50.000mg/kg	5352.56	22090.3	No differences from veh in social interaction time, no differences from veh in motor activity	Intraperitoneal	4	24000	240	Food and water ad libitum	#FFFFFF	Effect study	Not in vitro	0	0
Breuer 2016	RCLB	Between groups, marble burying task, n = 11 (veh n = 11)	1	mouse	male	60	mg/kg	60.000mg/kg	6620.56	26508.3	Decreased no. of buried marbles	Intraperitoneal	4.8	28800	288	Food and water available ab libitum. No information on safety.	#00B050	Effect study	Not in vitro	0	0
Casarotto 2010	RCLB	Between subjects, marble burying task, placebo controlled, n = 5 (veh n = 7)	1	mouse	male	60	mg/kg	60.000mg/kg	6620.56	26508.3	Reduced marble burying	Intraperitoneal	4.8	28800	288	Mice had free access to food and water. No adverse events reported	#00B050	Effect study	Not in vitro	0	0
Deiana 2012		Between subjects, placebo controlled, n = 4	1	rat	male	120	mg/kg	120.000mg/kg	2400	41050	Animals showed drowsiness and piloerection	Intraperitoneal	19.2	34560	1152	Fasted overnight. Solutol-based cbd.	#FFFF00	Security study	Not in vitro	0	0
Long 2012	ASR	Between groups, startle, n = 14-17 (veh n = 14-17)	1	mouse	male	100	mg/kg	100.000mg/kg	11692.6	44180.6	Higher mean startle amplitude than vehicle	Intraperitoneal	8	48000	480	Food and water ad libitum.	#FFFF00	Effect study	Not in vitro	0	0
Long 2012	AA	Between groups, light-dark test, n = 14-17 (veh n = 14-17)	1	mouse	male	100	mg/kg	100.000mg/kg	11692.6	44180.6	No effect on ratio of distance in light to total distance travelled	Intraperitoneal	8	48000	480	Food and water ad libitum.	#FFFFFF	Effect study	Not in vitro	0	0
Long 2012	AA	Between groups, open field test, n = 14-17 (veh n = 14-17)	1	mouse	male	100	mg/kg	100.000mg/kg	11692.6	44180.6	No effect on ratio of central to total distance traveled, No effect on motor activity or exploration	Intraperitoneal	8	48000	480	Food and water ad libitum.	#FFFFFF	Effect study	Not in vitro	0	0
Assareh 2020	FC d	Cued fear conditioning, n = 10 (veh n = 10)	1	mouse	male	100	mg/kg	100.000mg/kg	11692.6	44180.6	No differences from veh in % freezing during cue reexposure	Intraperitoneal	8	48000	480	Experimental paradigm 2 days, drug administration and testing on the same day. No information on safety. Food and water ad libitum.	#FFFFFF	Effect study	Not in vitro	0	0
Assareh 2020	FC	Contextual fear conditioning, n = 10 (veh n = 10)	1	mouse	male	100	mg/kg	100.000mg/kg	11692.6	44180.6	No differences from veh in % freezing during context reexposure	Intraperitoneal	8	48000	480	Experimental paradigm 2 days, drug administration and testing on the same day. No information on safety. Food and water ad libitum.	#FFFFFF	Effect study	Not in vitro	0	0
Assareh 2020	S_AA	Contextual fear conditioned, testing in LD-box, n = 13 (veh n = 13)	1	mouse	male	100	mg/kg	100.000mg/kg	11692.6	44180.6	No differences from veh in % time in light (contextual fear conditioned animals)	Intraperitoneal	8	48000	480	Experimental paradigm 2 days, drug administration and testing on the same day. No information on safety. Food and water ad libitum.	#FFFFFF	Effect study	Not in vitro	0	0
Onaivi 1990	AA	Elevated plus maze, n = 10-12 (veh n = 10-12)	1	mouse	male	100	mg/kg	100.000mg/kg	11692.6	44180.6	No differences between drug and veh conditions in % open arm entries; No effect on motor activity	Intraperitoneal	8	48000	480	Food and water ad libitum.	#FFFFFF	Effect study	Not in vitro	0	0
Hlozek 2017		Between groups, open field test and startle, n = 10 (veh n = 10)	1	rat	male	10	mg/kg	10.000mg/kg	72		No effect on time in center; No effect on motor activity	SC	1.6	2880	96	Food and water ad libitum.	#FFFFFF	Effect study	Not in vitro	0	0
Hlozek 2017		Between groups, PPI test, n = 10 (veh n = 10)	1	rat	male	10	mg/kg	10.000mg/kg	72		No effect on startle	SC	1.6	2880	96	Food and water ad libitum.	#FFFFFF	Effect study	Not in vitro	0	0
Deiana 2012	RCLB	marble burying, n=15 (veh n = 15)	1	mouse	male	120	mg/kg	120.000mg/kg	14228.6	53016.7	Decreased marble burying	Intraperitoneal	9.6	57600	576	Food and water ad libitum. Administration 2 h before testing. Cremophor solvent	#00B050	Security study	Not in vitro	0	0
Deiana 2012	RCLB	marble burying, n=15 (veh n = 15)	1	mouse	male	120	mg/kg	120.000mg/kg	14228.6	53016.7	No effect on marble burying	Intraperitoneal	9.6	57600	576	Administration 6 h before testing. Cremophor solvent	#FFFFFF	Security study	Not in vitro	0	0
Taylor 2018		double-blind, between subjects, randomized, and placebo controlled, n = 9	2	human	both	750	mg	12.5mg/kg	732.4	NA	PK only	Oral	12.5	750	750	DAY 1, Male + female, bidaily: morning doses after an overnight fast of at least 10 h, and evening doses were administered after a fast of at least 2 h. All TEAEs were of mild or moderate severity. Tmax 2.50 (2.00–5.00) well-tolerated diarrhea, nausea, headache, and somnolence most common side effects	#FFFF00	Effect study	Not in vitro	0	0
Taylor 2018		double-blind, between subjects, randomized, and placebo controlled, n = 9	2	human	both	1500	mg	25mg/kg	1385	NA	PK only	Oral	25	1500	1500	DAY 1, Male + female, bidaily: morning doses after an overnight fast of at least 10 h, and evening doses were administered after a fast of at least 2 h. All TEAEs were of mild or moderate severity. 3 subjects experienced mild TEAEs of rash, recovered within 6-12 days from onset. tmax 4.00 (2.50–5.00) well-tolerated diarrhea, nausea, headache, and somnolence most common side effects	#FFFF00	Effect study	Not in vitro	0	0
Shallcross 2019	S_FC	Between groups, contextual fear conditioning, n = 8 (veh n = 8)	3	rat	male	5	mg/kg	5.000mg/kg	33.5	4417.71	No effect on % freezing during extinction (stress-susceptible phenotype, predator-stress scent exposed)	Intraperitoneal	0.8	1440	48	Food and water available ad libitum. No information on safety Administration before 3 daily extinction sessions Stress-susceptible phenotype (in EPM and habituation of ASR), and predator-stress scent exposed	#FFFFFF	Effect study	Not in vitro	0	0
Todd 2017	AA	Between groups, open field test, n = 6 (veh n = 7)	3	mouse	male	10	mg/kg	10.000mg/kg	280.56	13254.2	No differences from veh in distance ratio	Intraperitoneal	0.8	4800	48	3 daily administrations. Food and water ad libitum	#FFFFFF	Effect study	Not in vitro	0	0
Todd 2017	SI	Between groups, social interaction test, n = 12 (veh n = 12)	3	mouse	male	50	mg/kg	50.000mg/kg	5352.56	66270.8	No differences from veh in social interaction time, no differences from veh in motor activity	Intraperitoneal	4	24000	240	3 daily administrations. Food and water ad libitum	#FFFFFF	Effect study	Not in vitro	0	0
Todd 2017	AA	Between groups, open field test, n = 6 (veh n = 7)	5	mouse	male	10	mg/kg	10.000mg/kg	280.56	22090.3	No differences from veh in distance ratio	Intraperitoneal	0.8	4800	48	5 daily administrations. Food and water ad libitum	#FFFFFF	Effect study	Not in vitro	0	0
Silvestri 2020	AA	Between groups, light dark box, n = 10 (veh n = 10)	6	mouse	male	1	mg/kg	1.000mg/kg	1.54	15.08	No differences from veh in time in dark side; No effect on motor activity	Oral	0.08	48	4.8	Daily administrations starting on day 3, testing on day 8. Fasted 2 h before oral gavage of CBD.	#FFFFFF	Effect study	Not in vitro	0	0
O'Brien 2013	AA	Between groups, light dark test, n = 8 (veh n = 8)	7	rat	male	2.5	mg/kg	2.500mg/kg	16.75	5153.99	No differences in time in lit box	Intraperitoneal	0.4	720	24	Daily administration for 7 days. Food and water ad libitum.	#FFFFFF	Effect study	Not in vitro	0	0
Campos 2012	AA	Between groups, elevated plus maze, n = 7 (veh n = 6)	7	rat	male	5	mg/kg	5.000mg/kg	33.5	10308	No differences from vehicle in % open arm entries, no effect on motor activity	Intraperitoneal	0.8	1440	48	Daily drug administration for 6 days, last injection 24 h before testing Food and water available ab libitum.	#FFFFFF	Effect study	Not in vitro	0	0
Campos 2012	S_AA	Between groups, elevated plus maze, exposed to cat, n = 8 (veh n = 7)	7	rat	male	5	mg/kg	5.000mg/kg	33.5	10308	Increased % open arm entries in cat exposed rats, no effect on motor activity	Intraperitoneal	0.8	1440	48	Daily drug administration for 6 days, last injection 24 h before testing Food and water available ab libitum.	#00B050	Effect study	Not in vitro	0	0
Campos 2012	AA	Between groups, elevated plus maze, n = 12 (veh n = 9)	7	rat	male	5	mg/kg	5.000mg/kg	33.5	10308	No differences from vehicle in % open arm entries, no effect on motor activity	Intraperitoneal	0.8	1440	48	Daily drug administration for 6 days, last injection 24 h before testing Food and water available ab libitum.	#FFFFFF	Effect study	Not in vitro	0	0
Campos 2012	S_AA	Between groups, elevated plus maze, exposed to cat, n = 10 (veh n = 14)	7	rat	male	5	mg/kg	5.000mg/kg	33.5	10308	Increased % open arm entries in cat exposed rats, no effect on motor activity	Intraperitoneal	0.8	1440	48	Daily drug administration for 6 days, last injection 24 h before testing Food and water available ab libitum.	#00B050	Effect study	Not in vitro	0	0
Stern 2012	FC	Between groups, contextual fear conditioning,	7	rat	male	10	mg/kg	10.000mg/kg	67	20616	Decreased % freezing time during context reexposure 7 days after memory reactivation	Intraperitoneal	1.6	2880	96	Administration immediately after memory reactivation. Food and water ab libitum. No information about safety.	#00B050	Effect study	Not in vitro	0	0
Stern 2012	FC	Between groups, contextual fear conditioning,	7	rat	male	10	mg/kg	10.000mg/kg	67	20616	Decreased % freezing time during context reexposure 1 and 7 days after memory reactivation (7 days old memory)	Intraperitoneal	1.6	2880	96	Administration immediately after memory reactivation. Food and water ab libitum. No information about safety.	#00B050	Effect study	Not in vitro	0	0
Bis-Humbert 2020	AA	Between groups, open field test, n = 7 (veh n = 7)	7	rat	male	10	mg/kg	10.000mg/kg	67	20616	No effect on % center time, no effect on total distance travelled	Intraperitoneal	1.6	2880	96	7 days of daily administration (PND 141-147). Food and water ab libitum. OFT 4 days after last injection. CBD purity ≥ 98% No effect on body weight.	#FFFFFF	Effect study	Not in vitro	0	0
Todd 2017	AA	Between groups, open field test, n = 6 (veh n = 7)	7	mouse	male	10	mg/kg	10.000mg/kg	280.56	30926.4	Lower distance ratio than vehicle	Intraperitoneal	0.8	4800	48	7 daily administrations. Food and water ad libitum	#FFFF00	Effect study	Not in vitro	0	0
Bis-Humbert 2020	AA	Between groups, open field test, n = 7 (veh n = 7)	7	rat	male	30	mg/kg	30.000mg/kg	442.9	61847.9	No effect on % center time	Intraperitoneal	4.8	8640	288	7 days of daily administration (PND 141-147). Food and water ab libitum. OFT 4 days after last injection. CBD purity ≥ 98% Decreased body weight.	#FFFFFF	Effect study	Not in vitro	0	0
Bis-Humbert 2020	AA	Between groups, open field test, n = 7 (veh n = 7)	7	rat	male	30	mg/kg	30.000mg/kg	442.9	61847.9	No effect on motor activity on day 151, less body weight on day 146 and 147 compared to vehicle	Intraperitoneal	4.8	8640	288	7 days of daily administration (PND 141-147). Food and water ab libitum. OFT 4 days after last injection. CBD purity ≥ 98% Decreased body weight.	#FFFF00	Effect study	Not in vitro	0	0
Casarotto 2010	RCLB	Between subjects, marble burying task, placebo controlled, n = 7 (veh n = 7)	7	mouse	male	30	mg/kg	30.000mg/kg	2816.56	92779.2	Reduced marble burying	Intraperitoneal	2.4	14400	144	7 days of daily administration. Mice had free access to food and water. No adverse events reported.	#00B050	Effect study	Not in vitro	0	0
Pang 2021		Parallel group, PTSD model, OFT, n=10	8	mouse	male	10	mg/kg	10.000mg/kg	401.67	7915.47	No differences in no. of center entries	nasal	0.8	4800	48	Food ad libitum. CBD temperature sensitive hydrogel, 8 days daily	#FFFFFF	Effect study	Not in vitro	0	0
Stern 2012	FC	Between groups, contextual fear conditioning,	8	rat	male	10	mg/kg	10.000mg/kg	67	23561.1	Decreased % freezing time during context reexposure 1 day and 8 days after memory reactivation.	Intraperitoneal	1.6	2880	96	Administration immediately after memory reactivation. Food and water ab libitum. No information about safety.	#00B050	Effect study	Not in vitro	0	0
Pang 2021		Parallel group, PTSD model, OFT, n=10	8	mouse	male	20	mg/kg	20.000mg/kg	803.33	15830.9	No differences in no. of center entries	nasal	1.6	9600	96	Food ad libitum. CBD temperature sensitive hydrogel, 8 days daily	#FFFFFF	Effect study	Not in vitro	0	0
Kasten 2019	AA	Between groups, elevated plus maze, n = 9-10 (veh n = 9-10)	8	mouse	female	20	mg/kg	20.000mg/kg	1548.56	70688.9	Less time in open arms compared to vehicle	Intraperitoneal	1.6	9600	96	Paired housed animals. No information about food intake. 8 doses within 3 weeks, 3 weeks of rest before testing.	#FFFF00	Effect study	Not in vitro	0	0
Kasten 2019	AA	Between groups, open field test, n = 9-10 (veh n = 9-10)	8	mouse	female	20	mg/kg	20.000mg/kg	1548.56	70688.9	No differences from veh in % time in center	Intraperitoneal	1.6	9600	96	Paired housed animals. No information about food intake. 8 doses within 3 weeks, 3 weeks of rest before testing.	#FFFF00	Effect study	Not in vitro	0	0
Kasten 2019	AA	Between groups, elevated plus maze, n = 9-10 (veh n = 9-10)	8	mouse	male	20	mg/kg	20.000mg/kg	1548.56	70688.9	No differences in % time in center, no effect on object recognition memory consolidation	Intraperitoneal	1.6	9600	96	Paired housed animals. No information about food intake. 8 doses within 3 weeks (once in two days), 3 weeks of rest before testing.	#FFFF00	Effect study	Not in vitro	0	0
Kasten 2019	AA	Between groups, open field test, n = 9-10 (veh n = 9-10)	8	mouse	male	20	mg/kg	20.000mg/kg	1548.56	70688.9	No differences from veh in time in open arms, no effect on object recognition memory consolidation	Intraperitoneal	1.6	9600	96	Paired housed animals. No information about food intake. 8 doses within 3 weeks (once in two days), 3 weeks of rest before testing.	#FFFF00	Effect study	Not in vitro	0	0
Kasten 2019	AA	Between groups, open field test, n = 9-10 (veh n = 9-10)	8	mouse	male	20	mg/kg	20.000mg/kg	1548.56	70688.9	Increased motor activity	Intraperitoneal	1.6	9600	96	Paired housed animals. No information about food intake. 8 doses within 3 weeks (once in two days), 3 weeks of rest before testing.	#FFFF00	Effect study	Not in vitro	0	0
Pang 2021		Parallel group, PTSD model, OFT, n=10	8	mouse	male	30	mg/kg	30.000mg/kg	1205	23746.4	No differences in no. of center entries	nasal	2.4	14400	144	Food ad libitum. CBD temperature sensitive hydrogel, 8 days daily	#FFFFFF	Effect study	Not in vitro	0	0
Myers 2019	AA	EPM, n = 8 (veh n = 8)	9	mouse	male	5	mg/kg	5.000mg/kg	123.3	19881.3	Higher % open arm entries than vehicle	Intraperitoneal	0.4	2400	24	Dose every 12 h for 4.5 days, 2.5 before testing. Food and water ad libitum. Dissolved in 1:1:18 ethyl alcohol: cremophor:saline (v/v)	#00B050	Effect study	Not in vitro	0	0
Pang 2021		Parallel group, PTSD model, elevated plus maze n=10	9	mouse	male	10	mg/kg	10.000mg/kg	401.67	8904.9	No differences in no. of open arm entries	nasal	0.8	4800	48	Food ad libitum. CBD temperature sensitive hydrogel, 9 days daily	#FFFFFF	Effect study	Not in vitro	0	0
Todd 2017	AA	Between groups, open field test, n = 6 (veh n = 7)	9	mouse	male	10	mg/kg	10.000mg/kg	280.56	39762.5	No differences from veh in distance ratio	Intraperitoneal	0.8	4800	48	9 daily administrations. Food and water ad libitum	#FFFFFF	Effect study	Not in vitro	0	0
Pang 2021		Parallel group, PTSD model, elevated plus maze, n=10	9	mouse	male	20	mg/kg	20.000mg/kg	803.33	17809.8	No differences in no. of open arm entries	nasal	1.6	9600	96	Food ad libitum. CBD temperature sensitive hydrogel, 9 days daily	#FFFFFF	Effect study	Not in vitro	0	0
Pang 2021		Parallel group, PTSD model, elevated plus maze, n=10	9	mouse	male	30	mg/kg	30.000mg/kg	1205	26714.7	No differences in no. of open arm entries	nasal	2.4	14400	144	Food ad libitum. CBD temperature sensitive hydrogel, 9 days daily	#FFFFFF	Effect study	Not in vitro	0	0
Hosseini 2020		pharmacokinetic, n=12	10	human	both	50	mg	0.83333333333333mg/kg	19.84	710	upper respiratory tract infection, dizziness, altered state of consciousness, amnesia, lethargy, restless leg syndrome, anxiety, altered mood, sneezing, dizziness only AE that overlaps with PLB condition	Oral	0.833	50	50	tmax = 3.3 Sublingual wafer, administered twice a day for 5 days	#FFFF00	Effect study	Not in vitro	0	0
Luján 2018	AA	Between groups, elevated plus maze, n = 8 (veh n = 8)	10	mouse	male	5	mg/kg	5.000mg/kg	123.3	22090.3	No difference in time spent in open arms, No differences from veh in object recognition memory	Intraperitoneal	0.4	2400	24	10 days of daily administration, last injection 5 days before behavioral testing. Food and water ad libitum.	#FFFFFF	Effect study	Not in vitro	0	0
Luján 2018	AA	Between groups, elevated plus maze, n = 8 (veh n = 8)	10	mouse	male	10	mg/kg	10.000mg/kg	280.56	44180.6	No difference in time spent in open arms, No differences from veh in object recognition memory	Intraperitoneal	0.8	4800	48	10 days of daily administration, last injection 5 days before behavioral testing. Food and water ad libitum.	#FFFFFF	Effect study	Not in vitro	0	0
Luján 2019	AA	Between, elevated plus maze, n = 12 (veh n = 12)	10	mouse	male	10	mg/kg	10.000mg/kg	280.56	44180.6	No effect on % open arms entries; Improved object recognition memory	Intraperitoneal	0.8	4800	48	10 days of daily administration, last administration 2 days before behavioral testing. Food and water ad libitum.	#FFFFFF	Effect study	Not in vitro	0	0
Luján 2018	AA	Between groups, elevated plus maze, n = 8 (veh n = 8)	10	mouse	male	20	mg/kg	20.000mg/kg	1548.56	88361.1	More time spent in open arms in CBD condition; Improved object recognition memory	Intraperitoneal	1.6	9600	96	10 days of daily administration, last injection 5 days before behavioral testing. Food and water ad libitum.	#00B050	Effect study	Not in vitro	0	0
Luján 2019	AA	Between, elevated plus maze, n = 12 (veh n = 12)	10	mouse	male	20	mg/kg	20.000mg/kg	1548.56	88361.1	Higher % open arms entries; Improved object recognition memory	Intraperitoneal	1.6	9600	96	10 days of daily administration, last administration 2 days before behavioral testing. Food and water ad libitum.	#00B050	Effect study	Not in vitro	0	0
Luján 2018	AA	Between groups, elevated plus maze, n = 8 (veh n = 8)	10	mouse	male	30	mg/kg	30.000mg/kg	2816.56	132542	No difference in time spent in open arms, No differences from veh in object recognition memory	Intraperitoneal	2.4	14400	144	10 days of daily administration, last injection 5 days before behavioral testing. Food and water ad libitum.	#FFFFFF	Effect study	Not in vitro	0	0
Elbatsh 2012	FC	Between groups, conditioned emotional response test, n = 8 (veh n = 8)	11	rat	male	10	mg/kg	10.000mg/kg	67	32396.5	Anxiogenic effect on % time freezing during test (10 min re-exposure to shock chamber) on the 11th day of drug treatment	Intraperitoneal	1.6	2880	96	Food and water ad libitum. Daily administrations (10-11 before testing). No information about time of injection and time between injection and testing. Pure crystalline CBD (99.3% by HPLC with no other phytocannabinoids detectable)	#FFFF00	Effect study	Not in vitro	0	0
Todd 2017	AA	Between groups, open field test, n = 6 (veh n = 7)	11	mouse	male	10	mg/kg	10.000mg/kg	280.56	48598.6	No differences from veh in distance ratio	Intraperitoneal	0.8	4800	48	11 daily administrations. Food and water ad libitum	#FFFFFF	Effect study	Not in vitro	0	0
Long 2012	AA	Between groups, open field test, n = 14-17 (veh n = 14-17)	13	mouse	male	1	mg/kg	1.000mg/kg	24.66	5743.47	Increased ratio of central to total distance traveled; No effect on motor activity or exploration	Intraperitoneal	0.08	480	4.8	13 days of daily drug treatment. Food and water ad libitum.	#00B050	Effect study	Not in vitro	0	0
Taylor 2018		double-blind, between subjects, randomized, and placebo controlled, n = 9	13	human	both	750	mg	12.5mg/kg	330.3	12696.9	No serious AE, some mild/moderate. Most TEAEs in the gastrointestinal disorders SOC affected a greater proportion of subjects taking CBD than placebo, more frequent headache	Oral	12.5	750	750	DAY 7, Male + female, bidaily: morning doses after an overnight fast of at least 10 h, and evening doses were administered after a fast of at least 2 h. All TEAEs were of mild or moderate severity. Tmax 3.00 (2.50–5.00) well-tolerated diarrhea, nausea, headache, and somnolence most common side effects	#FFFF00	Effect study	Not in vitro	0	0
Taylor 2018		double-blind, between subjects, randomized, and placebo controlled, n = 9	13	human	both	1500	mg	25mg/kg	541.2	25455.8	No serious AE, some mild/moderate. Most TEAEs in the gastrointestinal disorders SOC affected a greater proportion of subjects taking CBD than placebo, more frequent headache, dizziness	Oral	25	1500	1500	DAY 7, Male + female, bidaily: morning doses after an overnight fast of at least 10 h, and evening doses were administered after a fast of at least 2 h. All TEAEs were of mild or moderate severity. 3 subjects experienced mild TEAEs of rash, recovered within 6-12 days from onset. tmax 3.00 (2.00–4.00) well-tolerated diarrhea, nausea, headache, and somnolence most common side effects	#FFFF00	Effect study	Not in vitro	0	0
Todd 2017	AA	Between groups, open field test, n = 6 (veh n = 7)	13	mouse	male	10	mg/kg	10.000mg/kg	280.56	57434.7	No differences from veh in distance ratio	Intraperitoneal	0.8	4800	48	13 daily administrations. Food and water ad libitum	#FFFFFF	Effect study	Not in vitro	0	0
Campos 2013	S_AA	Between groups, EPM, mice exposed to chronic unpredictable stress, n = 3 (veh n = 4)	13	mouse	male	30	mg/kg	30.000mg/kg	2816.56	172304	Higher % open arm entries compared to vehicle, no effect on motor activity (mice exposed to chronic unpredictable stress)	Intraperitoneal	2.4	14400	144	14 days of daily drug administration, EPM test just before last injection. Food and water available ab libitum.	#00B050	Effect study	Not in vitro	0	0
Campos 2013	S_AA	Between groups, EPM, mice exposed to chronic unpredictable stress, n = ?	13	mouse	male	30	mg/kg	30.000mg/kg	2816.56	172304	No effect on % open arm entries, no effect on motor activity in mice exposed to chronic unpredictable stress,	Intraperitoneal	2.4	14400	144	14 days of daily drug administration, EPM test just before last injection. Food and water available ab libitum.	#00B050	Effect study	Not in vitro	0	0
Fogaça 2018	AA	Between groups, elevated plus maze, n = 8-13 (veh n = 8-13)	13	mouse	male	30	mg/kg	30.000mg/kg	2816.56	172304	No differences from veh in % open arm entries, No differences from veh in motor activity	Intraperitoneal	2.4	14400	144	Administration daily for 14 days. Food and water ad libitum, except when animals were submitted to the Novelty Suppressed Feeding (NSF) test. Last administration 22 h before NSF testing.	#FFFFFF	Effect study	Not in vitro	0	0
Fogaça 2018	S_AA	Between groups, elevated plus maze, n = 8-13 (veh n = 8-13)	13	mouse	male	30	mg/kg	30.000mg/kg	2816.56	172304	Higher % open arm entries than vehicle, No differences from veh in motor activity	Intraperitoneal	2.4	14400	144	Administration daily for 14 days, 2 h after each stressor. Animals exposed to 14 days of chronic unpredictable stress. Food and water ad libitum, except when food or water deprivation was used as stressors or when animals were submitted to the Novelty Suppressed Feeding (NSF) test.	#00B050	Effect study	Not in vitro	0	0
Fogaça 2018	S_AA	Between groups, elevated plus maze, n = 8-13 (veh n = 8-13)	13	mouse	male	30	mg/kg	30.000mg/kg	2816.56	172304	No difference from veh in % open arm entries, No differences from veh in motor activity	Intraperitoneal	2.4	14400	144	Administration daily for 14 days, 2 h after each stressor. Animals exposed to 14 days of chronic unpredictable stress. Food and water ad libitum, except when food or water deprivation was used as stressors or when animals were submitted to the Novelty Suppressed Feeding (NSF) test.	#FFFFFF	Effect study	Not in vitro	0	0
Fogaça 2018	S_AA	Between groups, elevated plus maze, n = 8-13 (veh n = 8-13)	13	mouse	male	30	mg/kg	30.000mg/kg	2816.56	172304	No difference from veh in % open arm entries, No differences from veh in motor activity	Intraperitoneal	2.4	14400	144	Administration daily for 14 days, 2 h after each stressor. Animals exposed to 14 days of chronic unpredictable stress. Food and water ad libitum, except when food or water deprivation was used as stressors or when animals were submitted to the Novelty Suppressed Feeding (NSF) test.	#FFFFFF	Effect study	Not in vitro	0	0
Long 2012	AA	Between groups, open field test, n = 14-17 (veh n = 14-17)	13	mouse	male	50	mg/kg	50.000mg/kg	5352.56	287174	No effect on ratio of central to total distance traveled; No effect on motor activity or exploration	Intraperitoneal	4	24000	240	13 days of daily drug treatment. Food and water ad libitum.	#FFFFFF	Effect study	Not in vitro	0	0
Long 2012	AA	Between groups, open field test, n = 14-17 (veh n = 14-17)	13	mouse	male	100	mg/kg	100.000mg/kg	11692.6	574347	Higher ratio of central to total distance traveled compared to veh; No effect on motor activity or exploration	Intraperitoneal	8	48000	480	13 days of daily drug treatment. Food and water ad libitum.	#00B050	Effect study	Not in vitro	0	0
Morris 2020		Fireworks test, crossover design, n = 16 (veh n = 16)	14	dog	both	0.7	mg/kg	0.700mg/kg	36.0061	15918.4	No effect on tail stiff behavior or heart rate across time (prenoise, noise) and period (4 testing occasions. latin square design)	Oral	0.378	22.68	22.68	7 days of drug treatment (twice daily half the daily dose) followed by testing (~4-6 h last treats before testing). Fed. CBD extracted from hemp.	#FFFFFF	Effect study	Not in vitro	0	0
O'Brien 2013	AA	Between groups, light dark test, n = 8 (veh n = 8)	14	rat	male	2.5	mg/kg	2.500mg/kg	16.75	10308	No differences in time in lit box, activity level, No differences in motor activity	Intraperitoneal	0.4	720	24	Daily administration for 14 days. Food and water ad libitum.	#FFFFFF	Effect study	Not in vitro	0	0
Long 2010		Between groups, n = 8-10 (veh n = 8-10)	14	mouse	male	10	mg/kg	10.000mg/kg	280.56	61852.8	No effect on nociception, catalepsy, modest hyperthermic response on day 7	Intraperitoneal	0.8	4800	48	14 days of daily administration. Food and water ad libitum	#FFFF00	Effect study	Not in vitro	0	0
Campos 2013	S_NSF	Between groups, novelty suppressed feeding test, mice exposed to chronic unpredictable stress, n = 4 (veh n = 5)	14	mouse	male	30	mg/kg	30.000mg/kg	2816.56	185558	Lower latency to feed compared to vehicle (mice exposed to chronic unpredictable stress)	Intraperitoneal	2.4	14400	144	14 days of daily drug administration, NSF test 24 h after last injection. Food and water available ab libitum.	#00B050	Effect study	Not in vitro	0	0
Campos 2013	NSF	Between groups, novelty suppressed feeding test, n = ?	14	mouse	male	30	mg/kg	30.000mg/kg	2816.56	185558	No effect on latency to feed	Intraperitoneal	2.4	14400	144	14 days of daily drug administration, NSF test 24 h after last injection. Food and water available ab libitum.	#00B050	Effect study	Not in vitro	0	0
Campos 2013	S_NSF	Between groups, novelty suppressed feeding test, exposed to chronic unpredictable stress, n = ?	14	mouse	male	30	mg/kg	30.000mg/kg	2816.56	185558	Lower latency to feed in mice exposed to chronic unpredictable stress	Intraperitoneal	2.4	14400	144	14 days of daily drug administration, NSF test 24 h after last injection. Food and water available ab libitum.	#00B050	Effect study	Not in vitro	0	0
Campos 2013	NSF	Between groups, novelty suppressed feeding test, n = 12 (veh n = 14)	14	mouse	male	30	mg/kg	30.000mg/kg	2816.56	185558	No effect on latency to feed	Intraperitoneal	2.4	14400	144	14 days of daily drug administration, NSF test 24 h after last injection. Food and water available ab libitum.	#FFFFFF	Effect study	Not in vitro	0	0
Fogaça 2018	NSF	Between groups, novelty suppressed feeding, n = 8-13 (veh n = 8-13)	14	mouse	male	30	mg/kg	30.000mg/kg	2816.56	185558	No differences in latency to feed	Intraperitoneal	2.4	14400	144	Administration daily for 14 days. Food and water ad libitum, except when animals were submitted to the Novelty Suppressed Feeding (NSF) test. Last administration 22 h before NSF testing.	#FFFFFF	Effect study	Not in vitro	0	0
Fogaça 2018	S_NSF	Between groups, novelty suppressed feeding, n = 8-13 (veh n = 8-13)	14	mouse	male	30	mg/kg	30.000mg/kg	2816.56	185558	Lower latency to feed compared to veh	Intraperitoneal	2.4	14400	144	Administration daily for 14 days, 2 h after each stressor. Animals exposed to 14 days of chronic unpredictable stress. Food and water ad libitum, except when food or water deprivation was used as stressors or when animals were submitted to the Novelty Suppressed Feeding (NSF) test.	#00B050	Effect study	Not in vitro	0	0
Fogaça 2018	S_NSF	Between groups, novelty suppressed feeding, n = 8-13 veh n = 8-13	14	mouse	male	30	mg/kg	30.000mg/kg	2816.56	185558	Lower latency to feed compared to vehicle	Intraperitoneal	2.4	14400	144	Administration daily for 14 days, 2 h after each stressor. Animals exposed to 14 days of chronic unpredictable stress. Food and water ad libitum, except when food or water deprivation was used as stressors or when animals were submitted to the Novelty Suppressed Feeding (NSF) test.	#00B050	Effect study	Not in vitro	0	0
Fogaça 2018	S_NSF	Between groups, novelty suppressed feeding, n = 8-13 (veh n = 8-13)	14	mouse	male	30	mg/kg	30.000mg/kg	2816.56	185558	Lower latency to feed compared to vehicle	Intraperitoneal	2.4	14400	144	Administration daily for 14 days, 2 h after each stressor. Animals exposed to 14 days of chronic unpredictable stress. Food and water ad libitum, except when food or water deprivation was used as stressors or when animals were submitted to the Novelty Suppressed Feeding (NSF) test.	#00B050	Effect study	Not in vitro	0	0
Long 2012	AA	Between groups, light-dark test, n = 14-17 (veh n = 14-17)	15	mouse	male	1	mg/kg	1.000mg/kg	24.66	6627.08	No effect on ratio of distance in light to total distance traveled	Intraperitoneal	0.08	480	4.8	15 days of daily administration. Food and water ad libitum.	#FFFFFF	Effect study	Not in vitro	0	0
Long 2010	AA	Between groups, open field test, n = 7-10 (veh n = 7-10)	15	mouse	male	1	mg/kg	1.000mg/kg	24.66	6627.08	No differences from veh in distance traveled in center/ total distance	Intraperitoneal	0.08	480	4.8	15 days of daily drug treatment. Food and water ad libitum	#FFFFFF	Effect study	Not in vitro	0	0
Schiavon 2016	AA	Between groups, elevated plus maze, n = 17 (veh n = 14)	15	mouse	male	3	mg/kg	3.000mg/kg	73.98	19881.3	No differences from vehicle in % of open arm entries, No effect on motor activity	Intraperitoneal	0.24	1440	14.4	Daily for 15 days, last injection 1 hour before testing. Food and water ab libitum.	#FFFFFF	Effect study	Not in vitro	0	0
Long 2010	AA	Between groups, open field test, n = 7-10 (veh n = 7-10)	15	mouse	male	5	mg/kg	5.000mg/kg	123.3	33135.4	No differences from veh in distance traveled in center/ total distance	Intraperitoneal	0.4	2400	24	15 days of daily drug treatment. Food and water ad libitum	#FFFFFF	Effect study	Not in vitro	0	0
Long 2010	AA	Between groups, open field test, n = 7-10 (veh n = 7-10)	15	mouse	male	10	mg/kg	10.000mg/kg	280.56	66270.8	No differences from veh in distance traveled in center/ total distance	Intraperitoneal	0.8	4800	48	15 days of daily drug treatment. Food and water ad libitum	#FFFFFF	Effect study	Not in vitro	0	0
Todd 2017	AA	Between groups, open field test, n = 6 (veh n = 7)	15	mouse	male	10	mg/kg	10.000mg/kg	280.56	66270.8	No differences from veh in distance ratio, No differences from veh in motor activity	Intraperitoneal	0.8	4800	48	15 daily administrations. Food and water ad libitum	#FFFFFF	Effect study	Not in vitro	0	0
Todd 2017	AA	Between groups, light dark test, n = 6 (veh n = 7)	15	mouse	male	10	mg/kg	10.000mg/kg	280.56	66270.8	No differences from veh in latency to leave the hide box, No differences from veh in motor activity	Intraperitoneal	0.8	4800	48	15 daily administrations. Food and water ad libitum	#FFFFFF	Effect study	Not in vitro	0	0
Todd 2017	ASR	Between groups, startle, n = 6 (veh n = 7)	15	mouse	male	10	mg/kg	10.000mg/kg	280.56	66270.8	No differences from veh in startle	Intraperitoneal	0.8	4800	48	15 daily administrations. Food and water ad libitum	#FFFFFF	Effect study	Not in vitro	0	0
Schiavon 2016	AA	Between groups, elevated plus maze, n = 16 (veh n = 14)	15	mouse	male	30	mg/kg	30.000mg/kg	2816.56	198813	No differences from vehicle in % of open arm entries; No effect on motor activity	Intraperitoneal	2.4	14400	144	Daily for 15 days, last injection 1 hour before testing. Food and water ab libitum.	#FFFFFF	Effect study	Not in vitro	0	0
Long 2012	AA	Between groups, light-dark test, n = 14-17 (veh n = 14-17)	15	mouse	male	50	mg/kg	50.000mg/kg	5352.56	331354	No effect on ratio of distance in light to total distance traveled	Intraperitoneal	4	24000	240	15 days of daily administration. Food and water ad libitum.	#FFFFFF	Effect study	Not in vitro	0	0
Long 2010	AA	Between groups, open field test, n = 7-10 (veh n = 7-10)	15	mouse	male	50	mg/kg	50.000mg/kg	5352.56	331354	No differences from veh in distance traveled in center/ total distance	Intraperitoneal	4	24000	240	15 days of daily drug treatment. Food and water ad libitum	#FFFFFF	Effect study	Not in vitro	0	0
Long 2012	AA	Between groups, light-dark test, n = 14-17 (veh n = 14-17)	15	mouse	male	100	mg/kg	100.000mg/kg	11692.6	662708	No effect on ratio of distance in light to total distance traveled	Intraperitoneal	8	48000	480	15 days of daily administration. Food and water ad libitum.	#FFFFFF	Effect study	Not in vitro	0	0
Long 2010	AA	Between groups, light dark test, n = 7-10 (veh n = 7-10)	17	mouse	male	1	mg/kg	1.000mg/kg	24.66	7510.69	Higher distance ratio in CBD group (distance traveled in light/ total distance), no effect on motor activity in EPM	Intraperitoneal	0.08	480	4.8	17 days of daily drug treatment. Food and water ad libitum	#00B050	Effect study	Not in vitro	0	0
Long 2010	AA	Between groups, light-dark test, n = 7-10 (veh n = 7-10)	17	mouse	male	5	mg/kg	5.000mg/kg	123.3	37553.5	No differences from veh in distance traveled in light/ total distance, no effect on motor activity in EPM	Intraperitoneal	0.4	2400	24	17 days of daily drug treatment. Food and water ad libitum	#FFFFFF	Effect study	Not in vitro	0	0
Long 2010	AA	Between groups, light dark test, n = 7-10 (veh n = 7-10)	17	mouse	male	10	mg/kg	10.000mg/kg	280.56	75106.9	No differences from veh in distance traveled in light/ total distance	Intraperitoneal	0.8	4800	48	17 days of daily drug treatment. Food and water ad libitum	#FFFFFF	Effect study	Not in vitro	0	0
Long 2010	AA	Between groups, light dark test, n = 7-10 (veh n = 7-10)	17	mouse	male	10	mg/kg	10.000mg/kg	280.56	75106.9	Less distance traveled on day 17 in LD test	Intraperitoneal	0.8	4800	48	17 days of daily drug treatment. Food and water ad libitum	#FFFFFF	Effect study	Not in vitro	0	0
Long 2010	AA	Between groups, light dark test, n = 7-10 (veh n = 7-10)	17	mouse	male	50	mg/kg	50.000mg/kg	5352.56	375535	No differences from veh in distance traveled in light/ total distance, no effect on motor activity in EPM	Intraperitoneal	4	24000	240	17 days of daily drug treatment. Food and water ad libitum	#FFFFFF	Effect study	Not in vitro	0	0
Long 2010	SI	Between groups, social interaction test, n = 8-10 (veh n = 8-10)	18	mouse	male	1	mg/kg	1.000mg/kg	24.66	7952.5	No differences from veh in total social interaction time	Intraperitoneal	0.08	480	4.8	18 days of daily drug treatment. Food and water ad libitum	#FFFFFF	Effect study	Not in vitro	0	0
Long 2010	ASR	Between groups, startle, n = 8-10 (veh n = 8-10)	18	mouse	male	1	mg/kg	1.000mg/kg	24.66	7952.5	No differences from veh in mean startle amplitude following 15 120 dB acoustic stimuli	Intraperitoneal	0.08	480	4.8	18 days of daily drug treatment. Food and water ad libitum	#FFFFFF	Effect study	Not in vitro	0	0
Long 2010	SI	Between groups, social interaction test, n = 8-10 (veh n = 8-10)	18	mouse	male	5	mg/kg	5.000mg/kg	123.3	39762.5	No differences from veh in total social interaction time	Intraperitoneal	0.4	2400	24	18 days of daily drug treatment. Food and water ad libitum	#FFFFFF	Effect study	Not in vitro	0	0
Long 2010	ASR	Between groups, startle, n = 8-10 (veh n = 8-10)	18	mouse	male	5	mg/kg	5.000mg/kg	123.3	39762.5	No differences from veh in mean startle amplitude following 15 120 dB acoustic stimuli	Intraperitoneal	0.4	2400	24	18 days of daily drug treatment. Food and water ad libitum	#FFFFFF	Effect study	Not in vitro	0	0
Long 2010	SI	Between groups, social interaction test, n = 8-10 (veh n = 8-10)	18	mouse	male	10	mg/kg	10.000mg/kg	280.56	79525	No differences from veh in total social interaction time	Intraperitoneal	0.8	4800	48	18 days of daily drug treatment. Food and water ad libitum	#FFFFFF	Effect study	Not in vitro	0	0
Long 2010	ASR	Between groups, startle, n = 8-10 (veh n = 8-10)	18	mouse	male	10	mg/kg	10.000mg/kg	280.56	79525	No differences from veh in mean startle amplitude following 15 120 dB acoustic stimuli	Intraperitoneal	0.8	4800	48	18 days of daily drug treatment. Food and water ad libitum	#FFFFFF	Effect study	Not in vitro	0	0
Long 2010	SI	Between groups, social interaction test, n = 8-10 (veh n = 8-10)	18	mouse	male	50	mg/kg	50.000mg/kg	5352.56	397625	No differences from veh in total social interaction time	Intraperitoneal	4	24000	240	18 days of daily drug treatment. Food and water ad libitum	#FFFFFF	Effect study	Not in vitro	0	0
Long 2010	ASR	Between groups, startle, n = 8-10 (veh n = 8-10)	18	mouse	male	50	mg/kg	50.000mg/kg	5352.56	397625	No differences from veh in mean startle amplitude following 15 120 dB acoustic stimuli	Intraperitoneal	4	24000	240	18 days of daily drug treatment. Food and water ad libitum	#FFFFFF	Effect study	Not in vitro	0	0
Long 2012	SI	Between groups, social interaction test, n = 14-17 (veh n = 14-17)	19	mouse	male	1	mg/kg	1.000mg/kg	24.66	8394.31	No effect on social interaction time	Intraperitoneal	0.08	480	4.8	19 days of daily drug administration. Food and water ad libitum.	#FFFFFF	Effect study	Not in vitro	0	0
Long 2012	SI	Between groups, social interaction test, n = 14-17 (veh n = 14-17)	19	mouse	male	50	mg/kg	50.000mg/kg	5352.56	419715	No effect on social interaction time	Intraperitoneal	4	24000	240	19 days of daily drug administration. Food and water ad libitum.	#FFFFFF	Effect study	Not in vitro	0	0
Long 2012	SI	Between groups, social interaction test, n = 14-17 (veh n = 14-17)	19	mouse	male	100	mg/kg	100.000mg/kg	11692.6	839431	No effect on social interaction time	Intraperitoneal	8	48000	480	19 days of daily drug administration. Food and water ad libitum.	#FFFFFF	Effect study	Not in vitro	0	0
Long 2012	AA	Between groups, open field test, n = 14-17 (veh n = 14-17)	21	mouse	male	1	mg/kg	1.000mg/kg	0.87	9277.92	No effect on ratio of central to total distance traveled, No effect on motor activity or exploration	Intraperitoneal	0.08	480	4.8	21 days of daily drug administration. Food and water ad libitum. Testing 48 h after last injection	#FFFFFF	Effect study	Not in vitro	0	0
Long 2012	AA	Between groups, light-dark test, n = 14-17 (veh n = 14-17)	21	mouse	male	1	mg/kg	1.000mg/kg	0.87	9277.92	No effect on ratio of distance in light to total distance travelled	Intraperitoneal	0.08	480	4.8	21 days of daily drug administration. Food and water ad libitum. Testing 48 h after last injection	#FFFFFF	Effect study	Not in vitro	0	0
Long 2012	ASR	Between groups, startle, n = 14-17 (veh n = 14-17)	21	mouse	male	1	mg/kg	1.000mg/kg	0.87	9277.92	No effect on mean startle amplitude	Intraperitoneal	0.08	480	4.8	21 days of daily drug treatment. Food and water ad libitum. Testing 48 h after last injection	#FFFFFF	Effect study	Not in vitro	0	0
Long 2012	ASR	Between groups, startle, n = 14-17 (veh n = 14-17)	21	mouse	male	1	mg/kg	1.000mg/kg	24.66	9277.92	No effect on mean startle	Intraperitoneal	0.08	480	4.8	21 days of daily drug administration. Food and water ad libitum.	#FFFFFF	Effect study	Not in vitro	0	0
Kajero 2020	AA	Between groups, elevated plus maze, n = 7 (veh n = 7)	21	rat	male	5	mg/kg	5.000mg/kg	65.271	17325	No differences from veh in time spent in open arm	Oral	0.8	960	48	Administered daily for 21 days, last dose 24 h before testing. Food and water ad libitum. No effect on locomotor activity.	#FFFFFF	Effect study	Not in vitro	0	0
Kajero 2020	AA	Between groups, elevated plus maze, n = 7 (veh n = 7)	21	rat	male	5	mg/kg	5.000mg/kg	65.271	17325	No effect on locomotor activity, object recognition memory, or fasting blood sugar, weight gain compared to veh	Oral	0.8	960	48	Administered daily for 21 days, last dose 24 h before testing. Food and water ad libitum.	#FFFF00	Effect study	Not in vitro	0	0
Murphy 2017	AA	Between groups, elevated plus maze n = 8 (veh n = 10)	21	mouse	male	3	mg/kg	3.000mg/kg	73.98	27833.8	No effect on time in open arms	Intraperitoneal	0.24	1440	14.4	21 days of daily administration. Rats were high drinkers in SIP. Food and water ad libitum.	#FFFFFF	Effect study	Not in vitro	0	0
Murphy 2017	AA	Between groups, elevated plus maze n = 8 (veh n = 10)	21	mouse	male	3	mg/kg	3.000mg/kg	73.98	27833.8	No effect on time in open arms	Intraperitoneal	0.24	1440	14.4	21 days of daily administration. Testing 6 weeks after last injection. Food and water ad libitum.	#FFFFFF	Effect study	Not in vitro	0	0
Murphy 2017	RCLB	Between groups, marble burying task, n = 8 (veh n = 10)	21	mouse	male	3	mg/kg	3.000mg/kg	73.98	27833.8	Less marbles buried in CBD condition	Intraperitoneal	0.24	1440	14.4	21 days of daily administration. Testing 24 h after last injection. Food and water ad libitum.	#00B050	Effect study	Not in vitro	0	0
Murphy 2017	RCLB	Between groups, nestlet shredding, n = 8 (veh n = 10)	21	mouse	male	3	mg/kg	3.000mg/kg	73.98	27833.8	No effect on nestlet shredding	Intraperitoneal	0.24	1440	14.4	21 days of daily administration. Testing 24 h after last injection. Food and water ad libitum.	#FFFFFF	Effect study	Not in vitro	0	0
Murphy 2017	RCLB	Between groups, marble burying task, n = 8 (veh n = 10)	21	mouse	male	3	mg/kg	3.000mg/kg	73.98	27833.8	No differences on no. marbles buried	Intraperitoneal	0.24	1440	14.4	21 days of daily administration. Testing 6 weeks after last injection. Food and water ad libitum.	#FFFFFF	Effect study	Not in vitro	0	0
Murphy 2017	RCLB	Between groups, nestlet shredding, n = 8 (veh n = 10)	21	mouse	male	3	mg/kg	3.000mg/kg	73.98	27833.8	No effect on nestlet shredding	Intraperitoneal	0.24	1440	14.4	21 days of daily administration. Testing 6 weeks after last injection. Food and water ad libitum.	#FFFFFF	Effect study	Not in vitro	0	0
Coles 2020	AA	Between groups, light-dark test, n = 13 (veh n = 15)	21	mouse	female	5	mg/kg	5.000mg/kg	123.3	46389.6	No effect on time spent in light compartment	Intraperitoneal	0.4	2400	24	No effect on PPI, novel object recognition, spatial learning, motor function. Food and water ad libitum. 3 weeks of daily drug administration, last injection in afternoon, testing in morning.	#FFFFFF	Effect study	Not in vitro	0	0
Long 2012	AA	Between groups, open field test, n = 14-17 (veh n = 14-17)	21	mouse	male	50	mg/kg	50.000mg/kg	9.18	463896	No effect on ratio of central to total distance traveled, No effect on motor activity or exploration	Intraperitoneal	4	24000	240	21 days of daily drug treatment. Food and water ad libitum. Testing 48 h after last injection	#FFFFFF	Effect study	Not in vitro	0	0
Long 2012	AA	Between groups, light-dark test, n = 14-17 (veh n = 14-17)	21	mouse	male	50	mg/kg	50.000mg/kg	9.18	463896	No effect on ratio of distance in light to total distance travelled	Intraperitoneal	4	24000	240	21 days of daily drug administration. Food and water ad libitum. 48 between last injection and testing	#FFFFFF	Effect study	Not in vitro	0	0
Long 2012	ASR	Between groups, startle, n = 14-17 (veh n = 14-17)	21	mouse	male	50	mg/kg	50.000mg/kg	9.18	463896	No effect on mean startle amplitude	Intraperitoneal	4	24000	240	21 days of daily drug treatment. Food and water ad libitum. Testing 48 h after last injection	#FFFFFF	Effect study	Not in vitro	0	0
Long 2012	ASR	Between groups, startle, n = 14-17 (veh n = 14-17)	21	mouse	male	50	mg/kg	50.000mg/kg	5352.56	463896	No effect on mean startle	Intraperitoneal	4	24000	240	21 days of daily drug administration. Food and water ad libitum.	#FFFFFF	Effect study	Not in vitro	0	0
Watt 2020	AA	Between groups, elevated plus maze, n = 14 (veh n = 14)	21	mouse	male	50	mg/kg	50.000mg/kg	5352.56	463896	No difference from vehicle in % of time spent in open arms	Intraperitoneal	4	24000	240	Administered daily for 3 weeks and continued throughout behavioral testing (starting with EPM), administration subsequent to test so no acute effects could be present.	#FFFFFF	Effect study	Not in vitro	0	0
Long 2012	AA	Between groups, open field test, n = 14-17 (veh n = 14-17)	21	mouse	male	100	mg/kg	100.000mg/kg	19.03	927792	No effect on ratio of central to total distance traveled, No effect on motor activity or exploration	Intraperitoneal	8	48000	480	21 days of daily drug treatment. Food and water ad libitum. Testing 48 h after last injection	#FFFFFF	Effect study	Not in vitro	0	0
Long 2012	AA	Between groups, light-dark test, n = 14-17 (veh n = 14-17)	21	mouse	male	100	mg/kg	100.000mg/kg	19.03	927792	No effect on ratio of distance in light to total distance travelled	Intraperitoneal	8	48000	480	21 days of daily drug treatment. Food and water ad libitum. Testing 48 h after last injection	#FFFFFF	Effect study	Not in vitro	0	0
Long 2012	ASR	Between groups, startle, n = 14-17 (veh n = 14-17)	21	mouse	male	100	mg/kg	100.000mg/kg	19.03	927792	No effect on mean startle amplitude	Intraperitoneal	8	48000	480	21 days of daily drug treatment. Food and water ad libitum. Testing 48 h after last injection	#FFFFFF	Effect study	Not in vitro	0	0
Long 2012	ASR	Between groups, startle, n = 14-17 (veh n = 14-17)	21	mouse	male	100	mg/kg	100.000mg/kg	11692.6	927792	No effect on mean startle	Intraperitoneal	8	48000	480	21 days of daily drug administration. Food and water ad libitum.	#FFFFFF	Effect study	Not in vitro	0	0
Stern 2012	FC	Between groups, contextual fear conditioning,	22	rat	male	10	mg/kg	10.000mg/kg	67	64793.1	Decreased % freezing time during context reexposure 1 day and 22 days after memory reactivation.	Intraperitoneal	1.6	2880	96	Administration immediately after memory reactivation. Food and water ab libitum. No information about safety.	#00B050	Effect study	Not in vitro	0	0
Vaughn 2020		pharmacokinetic study, n=4, day 28	28	dog		1	mg/kg	1.000mg/kg	53	32680.6	No clinically relevant effects (reported in more detail in supplement), mild AEs only, greater decrease in body weight across 4 weeks than placebo	Oral	0.54	32.4	32.4	Once daily, purified CBD >95% wt/wt, diluted with MCT oil to achieve 7.5 mg/ml, tmax=3	#FFFF00	Security study	Not in vitro	0	0
Vaughn 2020		pharmacokinetic study, n=4, day 28	28	dog		2	mg/kg	2.000mg/kg	115	35658.3	No clinically relevant effects (reported in more detail in supplement), mild AEs only, greater decrease in body weight across 4 weeks than placebo	Oral	1.08	64.8	64.8	Once daily, purified CBD >95% wt/wt, diluted with MCT oil to achieve 15 mg/ml, tmax=2.3	#FFFF00	Security study	Not in vitro	0	0
Vaughn 2020		pharmacokinetic study, n=4, day 28	28	dog		4	mg/kg	4.000mg/kg	194	42452.4	No clinically relevant effects (reported in more detail in supplement), mild AEs only, greater decrease in body weight across 4 weeks than placebo	Oral	2.16	129.6	129.6	Once daily, purified CBD >95% wt/wt, diluted with MCT oil to achieve 30 mg/ml, tmax=3.3	#FFFF00	Security study	Not in vitro	0	0
Bartner 2018		pharmacokinetic open-label study, 5 pp	28	dog	male	75	mg	7.5mg/kg	935.153	NA	PK only, 2 wk q12h	Oral	4.05	243	243	12 h fast. Microencapsulated oil beads, 2 wk q12h. Geen tmax?	#FFFFFF	Security study	Not in vitro	0	0
Bartner 2018		pharmacokinetic open-label study, 5 pp	28	dog	male	75	mg	7.5mg/kg	940.309	NA	PK only, 2 wk q12h	Oral	4.05	243	243	12 h fast. CBD-infused oil 2 wk q12h. Geen tmax?	#FFFFFF	Security study	Not in vitro	0	0
Masataka 2019		Between groups, clinical trial, n = 17 (PLB n = 20)	28	human	both	300	mg	5mg/kg	300.789	51952	Anxiolytic effect (pre-post change) on FNE questionnaire	Oral	5	300	300	Ingestion daily for 4 weeks. At the follow-up conducted after the completion of the intervention, none of the participants had any significant health complaint Subjects who received previous or concurrent psychological or drug treatment were not included.	#00B050	Effect study	Not in vitro	0	0
Vaughn 2020		pharmacokinetic study, n=4, day 28	28	dog		12	mg/kg	12.000mg/kg	285	85283.6	No clinically relevant changes (reported in more detail in supplement) according to authors, increase in serum ALP, hypersalivation	Oral	6.48	388.8	388.8	Once daily, purified CBD >95% wt/wt, diluted with MCT oil to achieve 90 mg/ml, tmax = 5.8	#FFFF00	Security study	Not in vitro	0	0
Bartner 2018		pharmacokinetic open-label study, 5 pp	28	dog	male	150	mg	15mg/kg	821.34	NA	PK only, 2 wk q12h	Oral	8.1	486	486	12 h fast. Microencapsulated oil beads, 2 wk q12h. Geen tmax?	#FFFFFF	Security study	Not in vitro	0	0
Bartner 2018		pharmacokinetic open-label study, 5 pp	28	dog	male	75	mg	7.5mg/kg	636.94	NA	PK only, 2 wk q12h	Transdermal	4.05	243	243	12 h fast. CBD-infused transdermal cream 2 wk q12h. Geen tmax?	#FFFFFF	Security study	Not in vitro	0	0
Bartner 2018		pharmacokinetic open-label study, 5 pp	28	dog	male	150	mg	15mg/kg	937.329	NA	PK only, 2 wk q12h	Oral	8.1	486	486	12 h fast. CBD-infused oil 2 wk q12h. Geen tmax?	#FFFFFF	Security study	Not in vitro	0	0
Cheng 2014	AA	Between groups, elevated plus maze, n = 11 (veh n = 11)	28	mouse	male	20	mg/kg	20.000mg/kg	1548.56	247411	No effect on % of entries in open arms; No effect on motor activity	Intraperitoneal	1.6	9600	96	4 weeks of daily administration, injections posttesting in the afternoon to avoid acute effects. Animals had free access to food and water. No effect on social or object recognition.	#FFFFFF	Effect study	Not in vitro	0	0
Bartner 2018		pharmacokinetic open-label study, 5 pp	28	dog	male	150	mg	15mg/kg	740.896	NA	PK only, 2 wk q12h	Transdermal	8.1	486	486	12 h fast. CBD-infused transdermal cream 2 wk q12h. Geen tmax?	#FFFFFF	Security study	Not in vitro	0	0
Watt 2020	FC d	Between groups, cued fear conditioning, n = 14 (veh n = 14)	28	mouse	male	50	mg/kg	50.000mg/kg	5352.56	618528	No difference from vehicle during context reexposure 24h after conditioning; No difference from vehicle during cue reexposure 48h after conditioning	Intraperitoneal	4	24000	240	Administered daily for 3 weeks and continued throughout behavioral testing (starting with EPM, fear conditioning 6 days thereafter), administration subsequent to test so no acute effects could be present.	#FFFFFF	Effect study	Not in vitro	0	0
Watt 2020	FC d	Between groups, cued fear conditioning, n = 14 (veh n = 14)	28	mouse	male	50	mg/kg	50.000mg/kg	5352.56	618528	No difference in weight development across 4 weeks compared to vehicle, social and cognitive functions unaffected, motor functioning: CBD-treated mice slipped more often in beam walking test, no differences from veh in accelerod or pole test	Intraperitoneal	4	24000	240	Administered daily for 3 weeks and continued throughout behavioral testing (tests conducted between 3 and 4 weeks), administration subsequent to test so no acute effects could be present.	#FFFF00	Effect study	Not in vitro	0	0
Gáll (2020)	S_AA	Between groups, open field test, n = 8 (veh n = 10)	31	rat	male	10	mg/kg	10.000mg/kg	67	91299.3	No differences from veh in center time (rats CUMS exposed)	Intraperitoneal	1.6	2880	96	Administration daily for 32 days, continued throughout testing, CUMS exposed for 28 days, OFT and EPM at day 29 and 31. Food and water ad libitum, except during deprivation periods in CUMS protocol.	#FFFFFF	Effect study	Not in vitro	0	0
Gáll (2020)	S_AA	Between groups, EPM, n = 8 (veh n = 10)	31	rat	male	10	mg/kg	10.000mg/kg	67	91299.3	No differences from veh in % open arm entries (rats CUMS exposed)	Intraperitoneal	1.6	2880	96	Administration daily for 32 days, continued throughout testing, CUMS exposed for 28 days, OFT and EPM at day 29 and 31. Food and water ad libitum, except during deprivation periods in CUMS protocol.	#FFFFFF	Effect study	Not in vitro	0	0
Gáll (2020)	S_AA	Between groups, open field test, EPM n = 8 (veh n = 10)	31	rat	male	10	mg/kg	10.000mg/kg	67	91299.3	Higher motor activity than veh in the open field (no differences from veh in motor activity in epm), increase in body weight gain across 28 days (rats CUMS exposed)	Intraperitoneal	1.6	2880	96	Administration daily for 32 days, continued throughout testing. CUMS exposed for 28 days (OFT on day 29 and EPM on day 31). Food and water ad libitum, except during deprivation periods in CUMS protocol.	#FFFF00	Effect study	Not in vitro	0	0
Schleicher 2019	AA	Between groups, light dark test, n = 14-19 (veh n = 14-19)	42	mouse	both	20	mg/kg	20.000mg/kg	1548.56	371117	No differences from veh in % time in light	Intraperitoneal	1.6	9600	96	6 weeks of daily administration, continued troughout testing (starting at 4 weeks). Food available ab libitum. No effect on spatial learning, long-term memory, or motor performance compared to vehicle, decreased motor activity.	#FFFF00	Effect study	Not in vitro	0	0
Schleicher 2019	AA	Between groups, OFT, n = 14-19 (veh n = 14-19)	42	mouse	both	20	mg/kg	20.000mg/kg	1548.56	371117	No differences from veh in time in center	Intraperitoneal	1.6	9600	96	6 weeks of daily administration, continued troughout testing (starting at 4 weeks). Food available ab libitum. No effect on spatial learning, long-term memory, or motor performance compared to vehicle, decreased motor activity.	#FFFF00	Effect study	Not in vitro	0	0
Schleicher 2019	AA	Between groups, EPM, n = 14-19 (veh n = 14-19)	42	mouse	both	20	mg/kg	20.000mg/kg	1548.56	371117	Less % time in open arms	Intraperitoneal	1.6	9600	96	6 weeks of daily administration, continued troughout testing (starting at 4 weeks). Food available ab libitum. No effect on spatial learning, long-term memory, or motor performance compared to vehicle, decreased motor activity.	#FFFF00	Effect study	Not in vitro	0	0
Schleicher 2019	AA	Between groups, light-dark test, n = 14-19 (veh n = 14-19)	42	mouse	both	20	mg/kg	20.000mg/kg	1548.56	371117	No differences from veh in % time in light	Intraperitoneal	1.6	9600	96	6 weeks of daily administration, starting from month 3, behavioral testing from month 6. Food available ab libitum. No effect on spatial learning, long-term memory, or motor performance compared to vehicle	#FFFFFF	Effect study	Not in vitro	0	0
Schleicher 2019	AA	Between groups, OFT, n = 14-19 (veh n = 14-19)	42	mouse	both	20	mg/kg	20.000mg/kg	1548.56	371117	No differences from veh in time spent in center	Intraperitoneal	1.6	9600	96	6 weeks of daily administration, starting from month 3, behavioral testing from month 6. Food available ab libitum. No effect on spatial learning, long-term memory, or motor performance compared to vehicle	#FFFFFF	Effect study	Not in vitro	0	0
Schleicher 2019	AA	Between groups, EPM, n = 14-19 (veh n = 14-19)	42	mouse	both	20	mg/kg	20.000mg/kg	1548.56	371117	No differences from veh in % time in open arms	Intraperitoneal	1.6	9600	96	6 weeks of daily administration, starting from month 3, behavioral testing from month 6. Food available ab libitum. No effect on spatial learning, long-term memory, or motor performance compared to vehicle	#FFFFFF	Effect study	Not in vitro	0	0
Schleicher 2019	ASR	Between groups, ASR, n = 14-19 (veh n = 14-19)	42	mouse	both	20	mg/kg	20.000mg/kg	1548.56	371117	No differences from veh in startle response	Intraperitoneal	1.6	9600	96	6 weeks of daily administration, continued troughout testing. Food available ab libitum. No effect on spatial learning, long-term memory, or motor performance compared to vehicle	#FFFFFF	Effect study	Not in vitro	0	0
Schleicher 2019	ASR	Between groups, ASR, n = 14-19 (veh n = 14-19)	42	mouse	both	20	mg/kg	20.000mg/kg	1548.56	371117	No differences from veh in mean startle response	Intraperitoneal	1.6	9600	96	6 weeks of daily administration, starting from month 3, behavioral testing from month 6. Food available ab libitum. No effect on spatial learning, long-term memory, or motor performance compared to vehicle	#FFFFFF	Effect study	Not in vitro	0	0
Coles 2020	AA	Between groups, light-dark test, n = 13 (veh n = 15)	45	mouse	female	5	mg/kg	5.000mg/kg	123.3	99406.3	No effect on acoustic startle response (120 dB, or habituation to 120 dB)	Intraperitoneal	0.4	2400	24	No effect on PPI, novel object recognition, spatial learning, motor function. Food and water ad libitum. 45 days of daily drug administration, last injection in afternoon, testing in morning.	#FFFFFF	Effect study	Not in vitro	0	0
Watt 2020b	FC	Between groups, contextual fear conditioning, n = 11 (veh n = 10)	45	mouse	male	50	mg/kg	50.000mg/kg	5352.56	994063	No differences in time freezing during context reexposure, No differences in time freezing during cue reexposure	Intraperitoneal	4	24000	240	3 weeks daily at 50 mg/kg i.p. prior and continued throughout behavioral testing (administration subsequent to tests so no acute effects could be present, fear conditioning at 6 weeks)	#FFFFFF	Effect study	Not in vitro	0	0
Cheng 2014	FC d	Between groups, cued and contextual fear conditioning, n = 11 (veh n = 11)	50	mouse	male	20	mg/kg	20.000mg/kg	1548.56	441806	No effect on total 7 min of context re-exposure; No effect on freezing during cue reexposure	Intraperitoneal	1.6	9600	96	7 weeks of daily administration, + one injection on the day of conditioning. Injections posttesting in the afternoon to avoid acute effects. Animals had free access to food and water. No effect on social or object recognition.	#FFFFFF	Effect study	Not in vitro	0	0
Bartner 2018		pharmacokinetic open-label study, 5 pp	56	dog	male	75	mg	7.5mg/kg	879.438	NA	PK only, 4 wk q12h	Oral	4.05	243	243	12 h fast. Microencapsulated oil beads, 4 wk q12h. Geen tmax?	#FFFFFF	Security study	Not in vitro	0	0
Bartner 2018		pharmacokinetic open-label study, 5 pp	56	dog	male	75	mg	7.5mg/kg	775.973	NA	PK only, 4 wk q12h	Transdermal	4.05	243	243	12 h fast. CBD-infused transdermal cream 4 wk q12h. Geen tmax?	#FFFFFF	Security study	Not in vitro	0	0
Bartner 2018		pharmacokinetic open-label study, 5 pp	56	dog	male	75	mg	7.5mg/kg	936.095	NA	PK only, 4 wk q12h	Oral	4.05	243	243	12 h fast. CBD-infused oil 2 wk q12h. Geen tmax?	#FFFFFF	Security study	Not in vitro	0	0
Bartner 2018		pharmacokinetic open-label study, 5 pp	56	dog	male	150	mg	15mg/kg	922.362	NA	PK only, 4 wk q12h	Oral	8.1	486	486	12 h fast. CBD-infused oil 2 wk q12h. Geen tmax?	#FFFFFF	Security study	Not in vitro	0	0
Bartner 2018		pharmacokinetic open-label study, 5 pp	56	dog	male	150	mg	15mg/kg	728.736	NA	PK only, 4 wk q12h	Transdermal	8.1	486	486	12 h fast. CBD-infused transdermal cream 4 wk q12h. Geen tmax?	#FFFFFF	Security study	Not in vitro	0	0
Bartner 2018		pharmacokinetic open-label study, 5 pp	56	dog	male	150	mg	15mg/kg	947.618	NA	PK only, 4 wk q12h	Oral	8.1	486	486	12 h fast. Microencapsulated oil beads, 2 wk q12h. Geen tmax?	#FFFFFF	Security study	Not in vitro	0	0
Taylor 2020		pharmacokinetic study, n = 30	56	human	both	750	mg	12.5mg/kg	315.66	121017	2 cases of potential drug-induced liver injury leading to withdrawal, recovery after CBD withdrawal and cases did not fulfill Hy's Law for DILI.	Oral	12.5	750	750	Bidaily dose	#FFC000	Effect study	Not in vitro	0	0
Bartner 2018		pharmacokinetic open-label study, 5 pp	84	dog	male	75	mg	7.5mg/kg	638.346	NA	PK only, 6 wk q12h	Oral	4.05	243	243	12 h fast. Microencapsulated oil beads, 6 wk q12h. Geen tmax?	#FFFFFF	Security study	Not in vitro	0	0
Bartner 2018		pharmacokinetic open-label study, 5 pp	84	dog	male	75	mg	7.5mg/kg	757.72	NA	PK only, 6 wk q12h	Transdermal	4.05	243	243	12 h fast. CBD-infused transdermal cream 6 wk q12h. Geen tmax?	#FFFFFF	Security study	Not in vitro	0	0
Bartner 2018		pharmacokinetic open-label study, 5 pp	84	dog	male	75	mg	7.5mg/kg	827.948	NA	PK only, 6 wk q12h	Oral	4.05	243	243	12 h fast. CBD-infused oil 2 wk q12h. Geen tmax?	#FFFFFF	Security study	Not in vitro	0	0
Bartner 2018		pharmacokinetic open-label study, 5 pp	84	dog	male	150	mg	15mg/kg	755.862	NA	PK only, 6 wk q12h	Oral	8.1	486	486	12 h fast. CBD-infused oil 6 wk q12h. Geen tmax?	#FFFFFF	Security study	Not in vitro	0	0
Bartner 2018		pharmacokinetic open-label study, 5 pp	84	dog	male	150	mg	15mg/kg	777.376	NA	PK only, 6 wk q12h	Oral	8.1	486	486	12 h fast. Microencapsulated oil beads, 6 wk q12h. Geen tmax?	#FFFFFF	Security study	Not in vitro	0	0
Bartner 2018		pharmacokinetic open-label study, 5 pp	84	dog	male	150	mg	15mg/kg	823.211	NA	PK only, 6 wk q12h	Transdermal	8.1	486	486	12 h fast. CBD-infused transdermal cream 6 wk q12h. Geen tmax?	#FFFFFF	Security study	Not in vitro	0	0
Cheng 2014b	AA	Between groups, Elevated plus maze, n = 10 (veh n = 8)	231	mouse	male	20	mg/kg	20.000mg/kg	238.28	180568	No effect on % open arm entries; No effect on motor activity	Oral	1.6	960	96	No effect on sociability or social recognition. 8 months of daily drug administration, continued troughout behavioral testing (~ 231 days of administration until EPM). Food and water available ab libitum.	#FFFFFF	Effect study	Not in vitro	0	0
Cheng 2014b	FC d	Between groups, Cued and contextual fear conditioning, n = 10 (veh n = 8)	239	mouse	male	20	mg/kg	20.000mg/kg	238.28	186822	No effect during the first 2 min and last min of cue test, No effect during the first 2 min and last min of context test	Oral	1.6	960	96	No effect on sociability or social recognition. 8 months of daily drug administration, continued troughout behavioral testing (~ 239 days of administration until context test). Food and water available ab libitum.	#FFFFFF	Effect study	Not in vitro	0	0

## Sheet: Mouse
study id	test	study design	study duration	species	gender	dose	dose Units	dose in ib-units	Cmax	AUC	Effects	administration route	HED(mg/kg)	HED(*60) * estimated F and correction factor	HED(mg)(*60kg)	remarks	colorcode	type	In vitro study	Protein binding	Molecular weight		HED mouse oral	10	HED mouse intraperitoneal	100	HED rat intraperitoneal	30	HED rat oral	20
Onaivi 1990	AA	Between groups, elevated plus maze, n = 10-12 (veh n = 10-12)	1	mouse	male	0.01	mg/kg	0.010mg/kg	0.2466	4.41806	No differences between drug and veh conditions in % open arm entries, No effect on motor activity	Intraperitoneal	0.001	4.8	0.048	Food and water ad libitum.	#FFFFFF	Effect study	Not in vitro	0	0
Knaub 2019		"single dose, randomized, double-blind, cross-over study design16 pp"	1	human	both	25	mg	0.41666666666667mg/kg	3.05	19.23	Adverse events not related to study product noted within 24 h post-dosing included headache (in six subjects), nausea (in 1 subject) and menstrual cramps (in 1 subject). One adverse event was rated as unlikely related to study product by subject (diarrhea approximately 29 h after product ingestion). There were no serious adverse events.	Oral	0.417	25	25	medium-chain triglycerides-cannabidiol (MCT-CBD). Tmax 3. Fasted. Adverse events not related to study product noted within 24 h post-dosing included headache (in six subjects), nausea (in 1 subject) and menstrual cramps (in 1 subject). One adverse event was rated as unlikely related to study product by subject (diarrhea approximately 29 h after product ingestion). There were no serious adverse ev…	#FFFF00	Effect study	Not in vitro	0	0
Knaub 2019		single dose, randomized, double-blind, cross-over study design16 pp	1	human	both	25	mg	0.41666666666667mg/kg	13.53	32.63	Adverse events not related to study product noted within 24 h post-dosing included headache (in six subjects), nausea (in 1 subject) and menstrual cramps (in 1 subject). One adverse event was rated as unlikely related to study product by subject (diarrhea approximately 29 h after product ingestion). There were no serious adverse events.	Oral	0.417	25	25	self-emulsifying drug delivery system-cannabidiol (SEDDS-CBD). Tmax 1. Fasted. Adverse events not related to study product noted within 24 h post-dosing included. headache (in six subjects), nausea (in 1 subject) and menstrual cramps (in 1 subject). One adverse event was rated as unlikely related to study product by subject (diarrhea approximately 29 h after product ingestion). There were no seri…	#FFFF00	Effect study	Not in vitro	0	0
Hosseini 2020		pharmacokinetic, n=12	1	human	both	25	mg	0.41666666666667mg/kg	9.1	33.5	2 Aes: somnolence	Oral	0.417	25	25	sublingual wafer, tmax=4.5	#FFFF00	Effect study	Not in vitro	0	0
Patrician 2019		double-blinded, placebo-controlled, crossover study, 12 pp	1	human	male	45	mg	0.75mg/kg	16.8	2252	no alterations in cognitive function (i.e., working memory), GI symptoms or reported anxiety	Oral	0.75	45	45	Oral capsule, tmax 1.88333333333. Participants were allowed a light, low-fat breakfast 1–2 h prior to reporting to the laboratory each the morning. There were no alterations in cognitive function (i.e., working memory), GI symptoms or reported anxiety (not clear how anxiety was measured); Male, Oral capsule, TurboCBD TM, tmax 2.05. Participants were allowed a light, low-fat breakfast 1–2 h prior …	#FFFFFF	Effect study	Not in vitro	0	0
Patrician 2019		double-blinded, placebo-controlled, crossover study, 12 pp	1	human	male	45	mg	0.75mg/kg	21.2	2860	no alterations in cognitive function (i.e., working memory), GI symptoms or reported anxiety	Oral	0.75	45	45	Male, Oral capsule, TurboCBD TM, tmax 2.05. Participants were allowed a light, low-fat breakfast 1–2 h prior to reporting to the laboratory each the morning. There were no alterations in cognitive function (i.e., working memory), GI symptoms or reported anxiety (not clear how anxiety was measured)	#FFFFFF	Effect study	Not in vitro	0	0
Hosseini 2020		pharmacokinetic, n=12	1	human	both	50	mg	0.83333333333333mg/kg	15	71	abdominal pain, upper respiratory tract infection, sedation, somnolence, mood altered	Oral	0.833	50	50	sublingual wafer, tmax =4.1	#FFFF00	Effect study	Not in vitro	0	0
Hosseini 2020		pharmacokinetic, n=12	1	human	both	50	mg	0.83333333333333mg/kg	14	73.8	nausea, contusion, presyncope, sedation, sensory disturbance, somnolence	Oral	0.833	50	50	oil solution, tmax =5.2	#FFFF00	Effect study	Not in vitro	0	0
Izgelov 2020a		pharmacokinetic, n=12	1	human	male	90	mg	1.5mg/kg	0.8	8	No AEs	Oral	1.5	90	90	tmax = 8.4 male, oral, CBD-powder, with a glass of water	#FFFFFF	Security study	Not in vitro	0	0
Izgelov 2020a		pharmacokinetic, n=12	1	human	male	90	mg	1.5mg/kg	18	66	4 Aes (3:1 somnolence:abdominal pain), resolved without medical intervention	Oral	1.5	90	90	tmax = 2 male, oral, CBD-SNEDDS, with a glass of water	#FFFF00	Effect study	Not in vitro	0	0
Izgelov 2020a		pharmacokinetic, n=12	1	human	male	90	mg	1.5mg/kg	14	71	4 Aes (3:1 somnolence:abdominal pain), resolved without medical intervention	Oral	1.5	90	90	tmax = 4 male, oral, CBD-Sesame oil, with a glass of water	#FFFF00	Effect study	Not in vitro	0	0
Patrician 2019		double-blinded, placebo-controlled, crossover study, 12 pp	1	human	male	90	mg	1.5mg/kg	54.6	1712.82	no alterations in cognitive function (i.e., working memory), GI symptoms or reported anxiety	Oral	1.5	90	90	Male, Oral capsule, tmax 2.16666666667. Participants were allowed a light, low-fat breakfast 1–2 h prior to reporting to the laboratory each the morning. There were no alterations in cognitive function (i.e., working memory), GI symptoms or reported anxiety (not clear how anxiety was measured)	#FFFFFF	Effect study	Not in vitro	0	0
Patrician 2019		double-blinded, placebo-controlled, crossover study, 12 pp	1	human	male	90	mg	1.5mg/kg	77.6	1712.82	no alterations in cognitive function (i.e., working memory), GI symptoms or reported anxiety	Oral	1.5	90	90	Male, Oral capsule, TurboCBD TM, tmax 1.83333333333. Participants were allowed a light, low-fat breakfast 1–2 h prior to reporting to the laboratory each the morning. There were no alterations in cognitive function (i.e., working memory), GI symptoms or reported anxiety (not clear how anxiety was measured)	#FFFFFF	Effect study	Not in vitro	0	0
Atsmon 2018		pharmacokenitic study, n = 14	1	human	male	100	mg	1.6666666666667mg/kg	47.44	153.04	no serious AEs, headache reported most frequently, no more detailed information available	Oral	1.667	100	100	No serious adverse events. Oral formulation with gelatin matrix pellets.	#FFFF00	Security study	Not in vitro	0	0
Zuardi 2017	SPS	public speaking test, double-blind, placebo-controlled, between subjects study, n = 11-12	1	human	both	100	mg	1.6666666666667mg/kg	165.329	1719.61	No effect on VAMS anxiety, heart rate or blood pressure pre-stress or during public speech; No effect on sedation prestress or during speech	Oral	1.667	100	100	No registration of side effects. Standard breakfast: (200 ml chocolate milk and 100 g of bread with margarine). CBD of 99.6 % purity, dissolved in corn oil at doses of 100 and 200 mg/ml Subjects who were taking medications with the potential to interfere with the study’s results were not included	#FFFFFF	Effect study	Not in vitro	0	0
Onaivi 1990	AA	Elevated plus maze, n = 10-12 (veh n = 10-12)	1	mouse	male	0.1	mg/kg	0.100mg/kg	2.466	44.1806	No differences between drug and veh conditions in % open arm entries, No effect on motor activity	Intraperitoneal	0.008	48	0.48	No information about safety. Animals fed.	#FFFFFF	Effect study	Not in vitro	0	0
Crippa 2021	SPST	double-blind, between subjects, randomized, and placebo controlled	1	human	male	150	mg	2.5 mg/kg	20.7	191.525	No differences from PLB during SPST on VAMS anxiety, heart rate or blood pressure, No sedation and no cognitive or physiological alterations at the different time points of data collection, no adverse events reported	Oral	2.5	150	150	Standardized breakfast, powder form	#FFFFFF	Effect study	Not in vitro
Crippa 2021	SPS	double-blind, between subjects, randomized, and placebo controlled	1	human	male	150	mg	2.5 mg/kg	82.59	305.82	No differences from PLB during SPST on VAMS anxiety, heart rate or blood pressure; No sedation and no cognitive or physiological alterations at the different time points of data collection, no adverse events reported	Oral	2.5	150	150	Standardized breakfast, corn oil	#FFFFFF	Effect study	Not in vitro	0	0
Linares 2019	SPS	between subjects, placebo controlled, randomized, n = 15 (PLB n = 15)	1	human	male	150	mg	2.5mg/kg	199.194	1753.57	No effect on VAMS or blood pressure during speech or during anticipation	Oral	2.5	150	150	HR not reported, no adverse effects reported, no information about fast/fed Powder, 99% purity, disolved in corn oil. Subjects had not taken any medications for at least three months prior to study.	#FFFFFF	Effect study	Not in vitro	0	0
Taylor 2019		pharmacokinitic open-label parallel-group study, n = 8	1	human	both	200	mg	3.3333333333333mg/kg	148	474	No adverse events in normal hepatic functioning individuals; 2 AEs: mild in severity and resolved during the trial (back pain, pain in the hip).	Oral	3.333	200	200	fed (low-protein) tmax 2,3 (in sample with normal hepatitic functioning). Well tolerated, no SAEs. Oral solution.	-1	Effect study	Not in vitro	0	0
Onaivi 1990	AA	Elevated plus maze, n = 10-12 (veh n = 10-12)	1	mouse	male	0.5	mg/kg	0.500mg/kg	12.33	220.903	No differences between drug and veh conditions in % open arm entries, No effect on motor activity	Intraperitoneal	0.04	240	2.4	Food and water ad libitum.	#FFFFFF	Effect study	Not in vitro	0	0
Martín-Gonzáles 2018	RCLB	Between groups, schedule induced polydipsia, n = 10 (veh n = 10)	1	rat	male	1	mg/kg	1.000mg/kg	6.7	294.514	Lower volume of water consumed compared to vehicle (rats were high drinkers in SIP), No effect on motor activity	Intraperitoneal	0.16	288	9.6	Rats were high drinkers in SIP. Food and water ad libitum.	#00B050	Effect study	Not in vitro	0	0
Stern 2015	FC	Between groups, contextual fear conditioning, n = 9 (veh n = 8)	1	rat	male	1	mg/kg	1.000mg/kg	6.7	294.514	No effect on % freezing during context reexposure 1 day after memory reactivation	Intraperitoneal	0.16	288	9.6	Food and water ad libitum. No information on safety.	#FFFFFF	Effect study	Not in vitro	0	0
Almeida 2013	SI	Social interaction test, between subjects, n = 10-12 (veh n = 10-12)	1	rat	male	1	mg/kg	1.000mg/kg	6.7	294.514	No differences from veh in active social interaction time, no effect on motor activity or rearing	Intraperitoneal	0.16	288	9.6	Food and water ad libitum.	#FFFFFF	Effect study	Not in vitro	0	0
Linares 2019	SPS	between subjects, placebo controlled, randomized, n = 15 (PLB n = 15)	1	human	male	300	mg	5mg/kg	300.789	1855.43	Anxiolytic effect on VAMS during speech (not during anticipation), No effect on blood pressure in anticipation of, or during public speaking task	Oral	5	300	300	HR not reported, no adverse effects reported, no information about fast/fed Powder, 99% purity, disolved in corn oil. Subjects had not taken any medications for at least three months prior to study.	#00B050	Effect study	Not in vitro	0	0
Zuardi 1993	SPS	Double-blind, placebo-controlled, between subjects, n = 10 (veh n = 10)	1	human	both	300	mg	5mg/kg	300.789	1855.43	No differences from veh in VAMS, heart rate or systolic blood pressure in anticipation of, or during speech; No effect on sedation or psychomotor performance	Oral	5	300	300	No physical or mental sedation. CBD dissolved in corn oil (100 mg/ml) No information about concomitant medication	#FFFFFF	Effect study	Not in vitro	0	0
Zuardi 2017	SPS	public speaking test, double-blind, placebo-controlled, between subjects study, n = 11-12	1	human	both	300	mg	5mg/kg	300.789	1855.43	No effect on VAMS anxiety, heart rate or blood pressure pre-stress or during public speech; No effect on sedation prestress or during speech	Oral	5	300	300	No registration of side effects. Standard breakfast: (200 ml chocolate milk and 100 g of bread with margarine). CBD of 99.6 % purity, dissolved in corn oil at doses of 100 and 200 mg/ml Subjects who were taking medications with the potential to interfere with the study’s results were not included	#FFFFFF	Effect study	Not in vitro	0	0
Perkins 2020		pharmacokinetic, n=6	1	human	both	5	mg/kg	5.000mg/kg	296	1951	4 AEs in 3 subjects (increased appetite (1), dizziness (1), headache (1), drug eruption (1))	Oral	5	300	300	tmax =4	#FFFF00	Effect study	Not in vitro	0	0
Crippa 2004		Crossover design, n = 10 (PLB n = 10)	1	human	male	400	mg	6.6666666666667mg/kg	368.519	1923.34	Lower VAMS anxiety 75 min after drug intake; CBD attenuated ECD uptake in a cluster encompassing the left parahippocampal gyrus and hippocampus. Conversely, there was a cluster of significantly increased ECD uptake in the CBD ; relative to the placebo condition in the right posterior cingulate gyrus (Subjects with generalized SAD)	Oral	6.667	400	400	approximately 99.9 % purity, dissolved in corn oil. Subjects instructed to have a light, standardized breakfast 2 h before the experiment.	#00B050	Effect study	Not in vitro	0	0
Crippa 2004		Crossover design, n = 10 (PLB n = 10)	1	human	male	400	mg	6.6666666666667mg/kg	368.519	1923.34	Higher mental sedation than veh 75 min after drug intake	Oral	6.667	400	400	approximately 99.9 % purity, dissolved in corn oil. Subjects instructed to have a light, standardized breakfast 2 h before the experiment.	#FFFF00	Effect study	Not in vitro	0	0
Crippa 2011		Crossover design, n = 10 (PLB n = 10)	1	human	male	400	mg	6.6666666666667mg/kg	368.519	1923.34	Lower VAMS anxiety at 75 min after drug intake (Subjects with generalized SAD); CBD attenuated ECD uptake in a cluster encompassing the left parahippocampal gyrus and hippocampus. Conversely, there was a cluster of significantly increased ECD uptake in the CBD relative to the placebo condition in the right posterior cingulate gyrus (Subjects with generalized SAD)	Oral	6.667	400	400	approximately 99.9 % purity, dissolved in corn oil. Subjects instructed to have a light, standardized breakfast 2 h before the experiment.	#00B050	Effect study	Not in vitro	0	0
Long 2012	AA	Between groups, open field test, light-dark test, n = 14-17 (veh n = 14-17)	1	mouse	male	1	mg/kg	1.000mg/kg	24.66	441.806	No effect on ratio of central to total distance traveled, No effect on motor activity or exploration	Intraperitoneal	0.08	480	4.8	Food and water ad libitum.	#FFFFFF	Effect study	Not in vitro	0	0
Assareh 2020	FC d	Cued fear conditioning, n = 10 (veh n = 10)	1	mouse	male	1	mg/kg	1.000mg/kg	24.66	441.806	No differences from veh in % freezing during cue reexposure	Intraperitoneal	0.08	480	4.8	Experimental paradigm 2 days, drug administration and testing on the same day. No information on safety. Food and water ad libitum.	#FFFFFF	Effect study	Not in vitro	0	0
Assareh 2020	FC	Contextual fear conditioning, n = 10 (veh n = 10)	1	mouse	male	1	mg/kg	1.000mg/kg	24.66	441.806	No differences from veh in % freezing during context reexposure	Intraperitoneal	0.08	480	4.8	Experimental paradigm 2 days, drug administration and testing on the same day. No information on safety. Food and water ad libitum.	#FFFFFF	Effect study	Not in vitro	0	0
Long 2010	AA	Between groups, open field test, n = 7-10 (veh n = 7-10)	1	mouse	male	1	mg/kg	1.000mg/kg	24.66	441.806	No differences from veh in distance traveled in centre/ total distance, no effect on motor activity	Intraperitoneal	0.08	480	4.8	Food and water ad libitum	#FFFFFF	Effect study	Not in vitro	0	0
Long 2010	ASR	Between groups, startle, n = 8-10 (veh n = 8-10)	1	mouse	male	1	mg/kg	1.000mg/kg	24.66	441.806	No differences from veh in mean startle amplitude following 15 120 dB acoustic stimuli	Intraperitoneal	0.08	480	4.8	Food and water ad libitum	#FFFFFF	Effect study	Not in vitro	0	0
Long 2012	ASR	Between groups, startle, n = 14-17 (veh n = 14-17)	1	mouse	male	1	mg/kg	1.000mg/kg	24.66	441.806	No effect on mean startle amplitude	Intraperitoneal	0.08	480	4.8	Food and water ad libitum.	#FFFFFF	Effect study	Not in vitro	0	0
Onaivi 1990	AA	Elevated plus maze, n = 10-12 (veh n = 10-12)	1	mouse	male	1	mg/kg	1.000mg/kg	24.66	441.806	No differences between drug and veh conditions in % open arm entries; No effect on motor activity	Intraperitoneal	0.08	480	4.8	Food and water ad libitum.	#FFFFFF	Effect study	Not in vitro	0	0
Zagzoog 2020	AA	Open field test, n = 6 (veh n = 6)	1	mouse	male	1	mg/kg	1.000mg/kg	24.66	441.806	No differences from veh in time in centre quadrant; No effects in tetrad testing (no cataleptic, hypothermic, anti-nociceptive, hypolocomotive effects)	Intraperitoneal	0.08	480	4.8	Food and water ad libitum	#FFFFFF	Effect study	Not in vitro	0	0
Assareh 2020	S_AA	Contextual fear conditioned, testing in LD-box, n = 14 (veh n = 13)	1	mouse	male	1	mg/kg	1.000mg/kg	24.66	441.806	No differences from veh in % time in light (contextual fear conditioned animals)	Intraperitoneal	0.08	480	4.8	Experimental paradigm 2 days, drug administration and testing on the same day. No information on safety. Food and water ad libitum.	#FFFFFF	Effect study	Not in vitro	0	0
Fusar-Poli 2009		Crossover design, n = 15 (PLB n = 15)	1	human	male	600	mg	10mg/kg	17	780.395	CBD attenuated the BOLD signal in a left medial temporal region, which included the amygdala and the adjacent part of the anterior parahippocampal gyrus, and the anterior and posterior cingulate gyri, the left middle occipital gyrus, and the right posterior lobe of the cerebellum (latter not predicted a priori); CBD attenuated SCR fluctuations when viewing intensely fearful faces, no effect on fl…	Oral	10	600	600	approximately 99.9 % purity, light standardized breakfast 2 hours before the experiment.	#00B050	Effect study	Not in vitro	0	0
Fusar-Poli 2010		Crossover design, n = 15 (PLB n = 15)	1	human	male	600	mg	10mg/kg	17	780.395	CBD disrupted left amygdala and left ACC connectivity during emotional processing	Oral	10	600	600	approximately 99.9 % purity, light standardized breakfast 2 hours before the experiment.	#00B050	Effect study	Not in vitro	0	0
Grimm 2018		pharmacokinetic, n=16, 208 min.	1	human	male	600	mg	10mg/kg	89.1931	780.395	vertigo which lasted for several hours in 1 participant (crossover design, unclear whether related to CBD, or THC, or unrelated), 1 subject did not complete the study because of nausea after receiving THC, no sig. effect on affective state/state anxiety, dissociative symptoms	Oral	10	600	600	male, oral capsule after 350 kcal sandwich	#FFFF00	Effect study	Not in vitro	0	0
Bergamaschi 2011	SPS	Double blind, placebo controlled, between subjects, n = 12 (veh n =12)	1	human	both	600	mg	10mg/kg	503.979	2059.16	Reduced anxiety during anticipatory (SSPS-N) and speech performance (VAMS and SSPS-N); No effect anticipating speech performance or during speech performance, on blood pressure, heart rate, and skin conductance; No effect on cognitive impairment anticipating or during speech performance,	Oral	10	600	600	Approximately 99.9% purity, dissolved in corn oil. All participants were treatment-naïve (either with pharmacotherapy or psychotherapy)	#00B050	Effect study	Not in vitro	0	0
Bergamaschi 2011	SPS	Double blind, placebo controlled, between subjects, n = 12 (veh n =12)	1	human	both	600	mg	10mg/kg	503.979	2059.16	Less decrease in sedation for CBD compared to PLB anticipating (not during) speech	Oral	10	600	600	Approximately 99.9% purity, dissolved in corn oil. All participants were treatment-naïve (either with pharmacotherapy or psychotherapy)	#00B050	Effect study	Not in vitro	0	0
Linares 2019	SPS	between subjects, placebo controlled, randomized, n = 12 (PLB n = 15)	1	human	male	600	mg	10mg/kg	503.979	2059.16	No effect on VAMS or blood pressure during speech or during anticipation	Oral	10	600	600	HR not reported, no adverse effects reported, no information about fast/fed Powder, 99% purity, disolved in corn oil. Subjects had not taken any medications for at least three months prior to study.	#FFFFFF	Effect study	Not in vitro	0	0
Perkins 2020		pharmacokinetic, n=6	1	human	both	10	mg/kg	10.000mg/kg	704	4466	1 AE in 1 subject: headache	Oral	10	600	600	tmax = 3.67	#FFFFFF	Effect study	Not in vitro	0	0
Moreira 2006	FC d	Between groups, vogel conflict test, n = 7 (veh n = 7)	1	rat	male	2.5	mg/kg	2.500mg/kg	16.75	736.285	No differences from veh in no. of punished licks	Intraperitoneal	0.4	720	24	Food and water ad libitum, 24 h before test water deprived. No information on safety.	#FFFFFF	Effect study	Not in vitro	0	0
Guimarães 1990	AA	Between groups, elevated plus maze, n = 10 (veh n = 10)	1	rat	male	2.5	mg/kg	2.500mg/kg	16.75	736.285	Higher % of open arm entries compared to veh; No effect on motor activity	Intraperitoneal	0.4	720	24	Food and water ad libitum.	#00B050	Effect study	Not in vitro	0	0
O'Brien 2013	AA	Between groups, light dark test, n = 8 (veh n = 8)	1	rat	male	2.5	mg/kg	2.500mg/kg	16.75	736.285	No differences in time in lit box, activity level,	Intraperitoneal	0.4	720	24	Food and water ad libitum	#FFFFFF	Effect study	Not in vitro	0	0
Guimarães 1990	AA	Between groups, elevated plus maze, n = 10 (veh n = 10)	1	rat	male	2.5	mg/kg	2.500mg/kg	16.75	736.285	Higher % of open arm entries compared to veh, No effect on motor activity	Intraperitoneal	0.4	720	24	Food and water ad libitum.	#00B050	Effect study	Not in vitro	0	0
Moreira 2006	FC d	Between groups, vogel conflict test, n = 7 (veh n = 7)	1	rat	male	2.5	mg/kg	2.5mg/kg	16.75	736.285	No difference in no. of punished licks	Intraperitoneal	0.4	720	24	Food and water ad libitum, 24 h before test water deprived. No information on safety.
Crockett 2019		pharmacokinetic, n=29	1	human	both	750	mg	12.5mg/kg	187	1190	14 subjects with mild AEs, 16 AEs total (headache (4), somnolence (2), diarrhea (3), nausea (1), catheter site hematoma (3), dysphonia (1), respiratory/thoracic/mediastinal disorders (2), other(1))	Oral	12.5	750	750	fasted tmax = 4	#FFFF00	Effect study	Not in vitro	0	0
Schoedel 2018		pharmacokinetic study, n = 38	1	human	both	750	mg	12.5mg/kg	336.2	1683.3	AEs not more frequent than in PLB condition	Oral	12.5	750	750	8 day washout between conditions, oral capsule tmax = 5.11 Majority of subjects male	#FFFF00	Effect study	Not in vitro	0	0
Crockett 2019		pharmacokinetic, n=15	1	human	both	750	mg	12.5mg/kg	527	2588	6 subjects with mild AEs, 15 AEs in total (headache (1), somnolence (3), catheter site inflammation (1), diarrhea (1), nausea (1), other (7))	Oral	12.5	750	750	whole milk diet tmax = 5	#FFFF00	Effect study	Not in vitro	0	0
Crockett 2019		pharmacokinetic, n=14	1	human	both	750	mg	12.5mg/kg	722	3394	14 subjects with mild AEs, 17 (?) AEs total (headache (4), somnolence (2), diarrhea (3), nausea (1), catheter site hematoma (3), dysphonia (1), respiratory/thoracic/mediastinal disorders (2), other(1))	Oral	12.5	750	750	low calorie diet tmax = 4.51	#FFFF00	Effect study	Not in vitro	0	0
Crockett 2019		pharmacokinetic, n=15	1	human	both	750	mg	12.5mg/kg	1050	4870	8 subjects with mild AEs, 12 AEs in total (headache (1), somnolence (1), fatigue (1), diarrhea (1), nausea (1), other (7))	Oral	12.5	750	750	high calorie diet tmax = 3	#FFFF00	Security study	Not in vitro	0	0
Martín-Gonzáles 2018	RCLB	Between groups, schedule induced polydipsia, n = 10 (veh n = 10)	1	rat	male	3	mg/kg	3.000mg/kg	20.1	883.542	No differences in volume of water consumed between vehicle and CBD (rats were high drinkers in SIP), No effect on motor activity (rats were high drinkers in SIP)	Intraperitoneal	0.48	864	28.8	Rats were high drinkers in SIP. Food and water ad libitum.	#FFFFFF	Effect study	Not in vitro	0	0
Stern 2012	FC	Between groups, contextual fear conditioning, n = 7-12 (veh n = 7-12)	1	rat	male	3	mg/kg	3.000mg/kg	20.1	883.542	Decreased % freezing time during context reexposure 1 day after memory reactivation.	Intraperitoneal	0.48	864	28.8	Administration immediately after memory reactivation. Food and water ab libitum. No information about safety.	#00B050	Effect study	Not in vitro	0	0
Zuardi 2017	SPS	public speaking test, double-blind, placebo-controlled, between subjects study, n = 11-12	1	human	both	900	mg	15mg/kg	707.169	2262.89	No effect on VAMS anxiety pre-stress or during public speech; No effect on heart rate or blood pressure pre-stress or during public speech; No effect on sedation prestress or during speech	Oral	15	900	900	No registration of side effects. standard breakfast: (200 ml chocolate milk and 100 g of bread with margarine). CBD of 99.6 % purity, dissolved in corn oil at doses of 100 and 200 mg/ml Subjects who were taking medications with the potential to interfere with the study’s results were not included	#FFFFFF	Effect study	Not in vitro	0	0
Onaivi 1990	AA	Elevated plus maze, n = 10-12 (veh n = 10-12)	1	mouse	male	2.5	mg/kg	2.500mg/kg	61.65	1104.51	No differences between drug and veh conditions in % open arm entries; No effect on motor activity	Intraperitoneal	0.2	1200	12	Food and water ad libitum.	#FFFFFF	Effect study	Not in vitro	0	0
Perkins 2020		pharmacokinetic, n=6	1	human	both	20	mg/kg	20.000mg/kg	1090	8248	5 AE in 3 subjects (diarrhea (2), nausea (1))	Oral	20	1200	1200	tmax = 4.06	#FFFF00	Effect study	Not in vitro	0	0
Aso (2019)	AA	Between groups, open field test, n = 7 (veh n = 7)	1	mouse	male	3	mg/kg	3.000mg/kg	73.98	1325.42	No differences in time in centre; No effect on locomotion (or object recognition memory)	Intraperitoneal	0.24	1440	14.4	Food and water ad libitum.	#FFFFFF	Effect study	Not in vitro	0	0
Schiavon 2016	AA	Between groups, elevated plus maze, n = 8 (veh n = 9)	1	mouse	male	3	mg/kg	3.000mg/kg	73.98	1325.42	Higher % of open arm entries than vehicle group, No effect on motor activity	Intraperitoneal	0.24	1440	14.4	Food and water ab libitum.	#00B050	Effect study	Not in vitro	0	0
Twardowschy 2013	defense	Between groups, exposure to predator, n = 9-15 (veh n = 9-15)	1	mouse	male	3	mg/kg	3.000mg/kg	73.98	1325.42	Lower behavioural index for defensive immobility outside the burrow	Intraperitoneal	0.24	1440	14.4	Food and water ad libitum. No information on safety	#00B050	Effect study	Not in vitro	0	0
Uribe-Mariño 2012	defense	Between groups, exposure to predator, n = 11-12 (veh n = 11-12)	1	mouse	male	3	mg/kg	3.000mg/kg	73.98	1325.42	Lower behavioural index for defensive immobility outside the burrow	Intraperitoneal	0.24	1440	14.4	∼99.9% pure. Food and water ad libitum.	#FFFFFF	Effect study	Not in vitro	0	0
Zagzoog 2020	AA	Open field test, n = 6 (veh n = 6)	1	mouse	male	3	mg/kg	3.000mg/kg	73.98	1325.42	No differences from veh in time in centre quadrant; No effects in tetrad testing (no cataleptic, hypothermic, anti-nociceptive, hypolocomotive effects)	Intraperitoneal	0.24	1440	14.4	Food and water ad libitum	#FFFFFF	Effect study	Not in vitro	0	0
Almeida 2013	SI	Social interaction test, between subjects, n = 10-12 (veh n = 10-12)	1	rat	male	5	mg/kg	5.000mg/kg	33.5	1472.57	No differences from veh in active social interaction time; No effect on motor activity or rearing	Intraperitoneal	0.8	1440	48	Food and water ad libitum.	#FFFFFF	Effect study	Not in vitro	0	0
Guimarães 1990	AA	Between groups, elevated plus maze, n = 10 (veh n = 10)	1	rat	male	5	mg/kg	5.000mg/kg	33.5	1472.57	Higher % of open arm entries compared to veh; No effect on motor activity	Intraperitoneal	0.8	1440	48	Food and water ad libitum.	#00B050	Effect study	Not in vitro	0	0
Guimarães 1994	AA	Between groups, elevated plus maze, n = 5 (veh n = 22)	1	rat	male	5	mg/kg	5.000mg/kg	33.5	1472.57	Higher % open arm entries, No effect on motor activity	Intraperitoneal	0.8	1440	48	Food and water ad libitum.	#FFFFFF	Effect study	Not in vitro	0	0
Jurkus 2016	FC d	Between groups, cued fear conditioning, n = 11 (veh n = 11)	1	rat	male	5	mg/kg	5.000mg/kg	33.5	1472.57	No effect on within-session extinction or extinction recall	Intraperitoneal	0.8	1440	48	Food and water ad libitum. No information on safety	#FFFFFF	Effect study	Not in vitro	0	0
Malone 2009	SI	Between groups, social interaction test, n = 6 (veh n = 6)	1	rat	male	5	mg/kg	5.000mg/kg	33.5	1472.57	No differences from veh in active social interaction time; No effect on motor activity	Intraperitoneal	0.8	1440	48	Food and water available ad libitum.	#FFFFFF	Effect study	Not in vitro	0	0
Rock 2017	AA	Light-dark box, n = 7 (veh n = 15)	1	rat	male	5	mg/kg	5.000mg/kg	33.5	1472.57	No differences from vehicle in mean time in light box	Intraperitoneal	0.8	1440	48	No information on safety. Animals were fed	#FFFFFF	Effect study	Not in vitro	0	0
Rock 2017	S_AA	Light-dark box, animals exposed to foot shock stress, n = 6 (veh n = 15)	1	rat	male	5	mg/kg	5.000mg/kg	33.5	1472.57	Higher mean time in light box compared to vehicle in rats exposed to foot shock (animals pre-exposed to foot shock stress)	Intraperitoneal	0.8	1440	48	No information on safety. Animals were fed	#00B050	Effect study	Not in vitro	0	0
Shallcross 2019	AA	Between groups, light-dark test, n = 8 (veh n = 8)	1	rat	male	5	mg/kg	5.000mg/kg	33.5	1472.57	Decreased latency to enter the light compartment (stress-susceptible phenotype, predator-stress scent exposed)	Intraperitoneal	0.8	1440	48	Food and water available ad libitum. No information on safety Stress-susceptible phenotype (in EPM and habituation of ASR), and predator-stress scent exposed	#00B050	Effect study	Not in vitro	0	0
Moreira 2006	FC d	Between groups, vogel conflict test, n = 7 (veh n = 7)	1	rat	male	5	mg/kg	5.000mg/kg	33.5	1472.57	No differences from veh in no. of punished licks	Intraperitoneal	0.8	1440	48	Food and water ad libitum, 24 h before test water deprived. No information on safety.	#FFFFFF	Effect study	Not in vitro	0	0
Moreira 2006	FC d	Between groups, vogel conflict test, n = 7 (veh n = 7)	1	rat	male	5	mg/kg	5mg/kg	33.5	1472.57	No difference in no. of punished licks	Intraperitoneal	0.8	1440	48	Food and water ad libitum, 24 h before test water deprived. No information on safety.
Taylor 2018		pharmacokinetic study, n = 6	1	human	both	1500	mg	25mg/kg	292.4	1618	adverse events in 4 subjects (vs 5 in placebo, n=8), nausea, somnolence, headache, dizziness, attention disturbance	Oral	25	1500	1500	Fasted individuals. No serious AE, some mild/moderate. Oral CBD Solution.	#FFFF00	Effect study	Not in vitro	0	0
Taylor 2018		pharmacokinetic open-label randomized cross-over study, n = 12	1	human	both	1500	mg	25mg/kg	335.4	2198	diarrhea (3), headache (1), somnolence (1), no PLB group comparison	Oral	25	1500	1500	Fasted individuals. No serious AE, some mild/moderate. Oral CBD Solution.	#FFFF00	Effect study	Not in vitro	0	0
Schoedel 2018		pharmacokinetic study, n = 39	1	human	both	1500	mg	25mg/kg	524.5	2713	gastrointestinal symptoms and headache more frequent than with PLB, 1 aspartate aminotransferase [AST] increase (considered treatment-related) leading to withdrawal	Oral	25	1500	1500	8 day washout between conditions, oral capsule tmax = 6.13 Majority of subjects male	#FFFF00	Effect study	Not in vitro	0	0
Taylor 2018		pharmacokinetic open-label randomized cross-over study, n = 12	1	human	both	1500	mg	25mg/kg	1628	8669	fed, No serious AE, some mild/moderate. More somnolence than in fasted condition	Oral	25	1500	1500	Fed high-fat diet. No serious AE, some mild/moderate. Oral CBD Solution.	#FFFF00	Effect study	Not in vitro	0	0
Hlozek 2017	AA	Between groups, open field test, n = 10 (veh n = 10)	1	rat	male	10	mg/kg	10.000mg/kg	295	128.5	More motor activity compared to vehicle	Oral	1.6	1920	96	Rats were denied food for 12h prior to drug administration	#FFFF00	Effect study	Not in vitro	0	0
Hlozek 2017	ASR	Between groups, startle, n = 10 (veh n = 10)	1	rat	male	10	mg/kg	10.000mg/kg	295	128.5	No effect on startle	Oral	1.6	1920	96	Rats were denied food for 12h prior to drug administration	#FFFF00	Effect study	Not in vitro	0	0
Hlozek 2017	AA	Between groups, open field test, n = 10 (veh n = 10)	1	rat	male	10	mg/kg	10.000mg/kg	295	128.5	No effect on time in center	Oral	1.6	1920	96	Rats were denied food for 12h prior to drug administration	#FFFF00	Effect study	Not in vitro	0	0
Uribe-Mariño 2012	defense	Between groups, exposure to predator, n = 11-12 (veh n = 11-12)	1	mouse	male	0.3	mg/kg	0.300mg/kg	7.398	1712.82	Lower behavioural index defensive immobility outside the burrow	Intraperitoneal	0.024	144	1.44	∼99.9% pure. Food and water ad libitum.	#FFFFFF	Effect study	Not in vitro	0	0
Casarotto 2010	RCLB	Between subjects, marble burying test, placebo controlled, n = 6 (veh n = 7)	1	mouse	male	5	mg/kg	5.000mg/kg	123.3	2209.03	No effect on marble burying	Intraperitoneal	0.4	2400	24	Mice had free access to food and water. No adverse effects reported	#FFFFFF	Effect study	Not in vitro	0	0
Kasten 2019	AA	Between groups, elevated plus maze, n = 8 (veh n = 8)	1	mouse	male	5	mg/kg	5.000mg/kg	123.3	2209.03	No differences from veh in time in open arms	Intraperitoneal	0.4	2400	24	Single housed animals. No information about food intake.	#00B050	Effect study	Not in vitro	0	0
Kasten 2019	AA	Between groups, open field test, n = 8 (veh n = 8)	1	mouse	male	5	mg/kg	5.000mg/kg	123.3	2209.03	Higher % time in centre compared to veh; no effect on motor activity	Intraperitoneal	0.4	2400	24	Single housed animals. No information about food intake.	#00B050	Effect study	Not in vitro	0	0
Kasten 2019	AA	Between groups, elevated plus maze, n = 8 (veh n = 8))	1	mouse	female	5	mg/kg	5.000mg/kg	123.3	2209.03	No differences from veh in time in open arms	Intraperitoneal	0.4	2400	24	Single housed animals. No information about food intake.	#FFFFFF	Effect study	Not in vitro	0	0
Kasten 2019	AA	Between groups, open field test, n = 8 (veh n = 8))	1	mouse	female	5	mg/kg	5.000mg/kg	123.3	2209.03	No differences in % time in centre, No effect on motor activity	Intraperitoneal	0.4	2400	24	Single housed animals. No information about food intake.	#FFFFFF	Effect study	Not in vitro	0	0
Navarrete 2018	AA	Between groups, light dark box test, n = 8 (veh n = 8)	1	mouse	male	5	mg/kg	5.000mg/kg	123.3	2209.03	No difference from vehicle in time spent on the light side; No effect on motor activity and number of rearings, rubbings and jumpings	Intraperitoneal	0.4	2400	24	No information on food intake	#FFFFFF	Effect study	Not in vitro	0	0
Onaivi 1990	AA	Elevated plus maze, n = 10-12 (veh n = 10-12)	1	mouse	male	5	mg/kg	5.000mg/kg	123.3	2209.03	No differences between drug and veh conditions in % open arm entries; No effect on motor activity	Intraperitoneal	0.4	2400	24	Food and water ad libitum.	#FFFFFF	Effect study	Not in vitro	0	0
Zieba 2019	AA	Between groups, elevated plus maze, n = 12 (veh n = 12)	1	mouse	male	5	mg/kg	5.000mg/kg	123.3	2209.03	No difference from vehicle in % of distance traveled in open arms; No effect on locomotion, exploration, sociability or spatial memory	Intraperitoneal	0.4	2400	24	Food and water available ab libitum. No effect on cognitive performance or locomotor effects. Cmax of 30 min after administration.	#FFFFFF	Effect study	Not in vitro	0	0
Zieba 2019	AA	Between groups, open field test, n = 12 (veh n = 12)	1	mouse	male	5	mg/kg	5.000mg/kg	123.3	2209.03	No difference from vehicle in ratio of total distance spent in centre zone, No effect on locomotion, exploration, sociability or spatial memory	Intraperitoneal	0.4	2400	24	Food and water available ab libitum. No effect on cognitive performance or locomotor effects. Cmax of 30 min after administration.	#FFFFFF	Effect study	Not in vitro	0	0
Long 2010	AA	Between groups, open field test, n = 7-10 (veh n = 7-10)	1	mouse	male	5	mg/kg	5.000mg/kg	123.3	2209.03	No differences from veh in time in distance traveled in centre/ total distance, no effect on motor activity	Intraperitoneal	0.4	2400	24	Food and water ad libitum	#FFFFFF	Effect study	Not in vitro	0	0
Long 2010	ASR	Between groups, startle, n = 8-10 (veh n = 8-10)	1	mouse	male	5	mg/kg	5.000mg/kg	123.3	2209.03	No differences from veh in mean startle amplitude following 15 120 dB acoustic stimuli	Intraperitoneal	0.4	2400	24	Food and water ad libitum	#FFFFFF	Effect study	Not in vitro	0	0
Shoval 2016	AA	Between groups, novel object exploration, n = 11-14 (veh n = 11-14)	1	rat	male	15	mg/kg	15.000mg/kg	321.851	1604.2	No differences from veh in NOE, No effect on motor behavior, WKY rats	Oral	2.4	2880	144	WKY rat. crystalline product, above 99% pure, vehicle of 100 microliter ethanol laced into high-fat diet pellet	#FFFFFF	Effect study	Not in vitro	0	0
Shoval 2016	AA	Between groups, elevated plus maze, n = 13-16 (veh n = 13-16)	1	rat	male	15	mg/kg	15.000mg/kg	321.851	1604.2	No differences from veh in EPM, Wistar rats	Oral	2.4	2880	144	crystalline product, above 99% pure, vehicle of 100 microliter ethanol laced into high-fat diet pellet	#FFFFFF	Effect study	Not in vitro	0	0
Shoval 2016	AA	Between groups, novel object exploration, n = 13-16 (veh n = 13-16)	1	rat	male	15	mg/kg	15.000mg/kg	321.851	1604.2	No differences from veh in NOE, no effect on motor behavior, Wistar rats	Oral	2.4	2880	144	crystalline product, above 99% pure, vehicle of 100 microliter ethanol laced into high-fat diet pellet	#FFFFFF	Effect study	Not in vitro	0	0
Shoval 2016	AA	Between groups, elevated plus maze, n = 11-14 (veh n = 11-14)	1	rat	male	15	mg/kg	15.000mg/kg	321.851	1604.2	No differences from veh in EPM, WKY rats	Oral	2.4	2880	144	WKY rat. crystalline product, above 99% pure, vehicle of 100 microliter ethanol laced into high-fat diet pellet	#FFFFFF	Effect study	Not in vitro	0	0
Gáll 2020	AA	Between groups, open field test, EPM, n = 8 (veh n = 8)	1	rat	male	10	mg/kg	10.000mg/kg	67	2945.14	No effects on motor activity, less rearing compared to vehicle	Intraperitoneal	1.6	2880	96	Food and water ad libitum.	#FFFF00	Effect study	Not in vitro	0	0
Lemos 2010	fnct	Between groups, contextual fear conditioning, n = 9 (veh n = 9)	1	rat	male	10	mg/kg	10.000mg/kg	67	2945.14	Modification of c-fos expression in prelimbic PFC, attenuation in the bed nucleus of the stria terminalis (BNST)	Intraperitoneal	1.6	2880	96	Food and water ad libitum. No information on safety.	#00B050	Effect study	Not in vitro	0	0
Mahmud 2010	AA	Between groups, elevated plus maze, n = 5 (veh n = 5)	1	rat	male	10	mg/kg	10.000mg/kg	67	2945.14	More time in open arms than veh; No effect on motor activity	Intraperitoneal	1.6	2880	96	Food and water ad libitum.	#00B050	Effect study	Not in vitro	0	0
Moreira 2006	FC d	Between groups, vogel conflict test, n = 7 (veh n = 7)	1	rat	male	10	mg/kg	10.000mg/kg	67	2945.14	Higher no. of punished licks	Intraperitoneal	1.6	2880	96	Food and water ad libitum, 24 h before test water deprived. No information on safety.	#00B050	Effect study	Not in vitro	0	0
Moreira 2006	FC d	Between groups, vogel conflict test, n = 7 (veh n = 6)	1	rat	male	10	mg/kg	10.000mg/kg	67	2945.14	Higher no. of punished licks	Intraperitoneal	1.6	2880	96	Food and water ad libitum, 24 h before test water deprived. No information on safety.	#00B050	Effect study	Not in vitro	0	0
Resstel 2006	FC	Between groups, contextual fear conditioning	1	rat	male	10	mg/kg	10.000mg/kg	67	2945.14	Anxiolytic effect on % time freezing during context reexposure; Anxiolytic effect on change in heart rate after context reexposure	Intraperitoneal	1.6	2880	96	Administration 30 min before 10 min context reexposure. Food and water available ab libitum. No information on safety.	#00B050	Effect study	Not in vitro	0	0
Song 2016	FC	Between subjects, contextual fear conditioning, placebo controlled, n = 7 (veh n = 7)	1	rat	male	10	mg/kg	10.000mg/kg	67	2945.14	No differences in freezing at the end of extinction training, lower % freezing time at test compared to veh	Intraperitoneal	1.6	2880	96	3 days paradigm, but single administration. Strong conditioning paradigm. No information on safety. Food and water available ab libitum.	#00B050	Effect study	Not in vitro	0	0
Song 2016	FC	Between subjects, contextual fear conditioning, placebo controlled, n = 8 (veh n = 8)	1	rat	male	10	mg/kg	10.000mg/kg	67	2945.14	No effect on within-extinction (% freezing time), increased % freezing time at test (anxiogenic effect)	Intraperitoneal	1.6	2880	96	3 days paradigm, but single administration. Weak conditioning paradigm. No information on safety. Food and water available ab libitum.	#FFFF00	Effect study	Not in vitro	0	0
Stern 2012	FC	Between groups, contextual fear conditioning, n = 7-12 (veh n = 7-12)	1	rat	male	10	mg/kg	10.000mg/kg	67	2945.14	Decreased % freezing time during context reexposure 1 day after memory reactivation.	Intraperitoneal	1.6	2880	96	Administration immediately after memory reactivation. Food and water ab libitum. No information about safety.	#00B050	Effect study	Not in vitro	0	0
Stern 2012	FC	Between groups, contextual fear conditioning,	1	rat	male	10	mg/kg	10.000mg/kg	67	2945.14	Decreased % freezing time during context reexposure 1 day after memory reactivation and during reïnstatement (after extinction).	Intraperitoneal	1.6	2880	96	Administration immediately after memory reactivation. Food and water ab libitum. No information about safety.	#00B050	Effect study	Not in vitro	0	0
Stern 2012	FC	Between groups, contextual fear conditioning, n = 7-12 (veh n = 7-12)	1	rat	male	10	mg/kg	10.000mg/kg	67	2945.14	Decreased % freezing time during context reexposure 1 day after memory reactivation.	Intraperitoneal	1.6	2880	96	Administration 0.5h after memory reactivation. Food and water ab libitum. No information about safety.	#00B050	Effect study	Not in vitro	0	0
Karniol 1974	AA	Between groups, open field test, n = 12 (veh n = 13)	1	rat	male	10	mg/kg	10.000mg/kg	67	2945.14	No effect on no. of fecal boluses	Intraperitoneal	1.6	2880	96	Duration 2 days, administration and testing on the same day No information about food intake, no information on safety.	#FFFFFF	Effect study	Not in vitro	0	0
Lemos 2010	FC	Between groups, contextual fear conditioning, n = 9 (veh n = 9)	1	rat	male	10	mg/kg	10.000mg/kg	67	2945.14	Lower % freezing during 10 min context reexposure	Intraperitoneal	1.6	2880	96	Food and water ad libitum. No information on safety.	#00B050	Effect study	Not in vitro	0	0
Gáll (2020)	AA	Between groups, open field test, n = 8 (veh n = 8)	1	rat	male	10	mg/kg	10.000mg/kg	67	2945.14	No differences from veh in center time	Intraperitoneal	1.6	2880	96	Food and water ad libitum.	#FFFFFF	Effect study	Not in vitro	0	0
Gáll (2020)	AA	Between groups, EPM, n = 8 (veh n = 8)	1	rat	male	10	mg/kg	10.000mg/kg	67	2945.14	No differences from veh in % open arm entries	Intraperitoneal	1.6	2880	96	Food and water ad libitum.	#FFFFFF	Effect study	Not in vitro	0	0
Gazarini 2014	FC	Between groups, contextual fear conditioning, n = 10 (veh n = 9)	1	rat	male	10	mg/kg	10.000mg/kg	67	2945.14	Lower % freezing during context test 1 day after context reexposure	Intraperitoneal	1.6	2880	96	Administration immediately after 3 min context reexposure. Food and water ad libitum. No information on safety	#00B050	Effect study	Not in vitro	0	0
Guimarães 1990	AA	Between groups, elevated plus maze, n = 10 (veh n = 10)	1	rat	male	10	mg/kg	10.000mg/kg	67	2945.14	Higher % of open arm entries compared to veh; No effect on motor activity	Intraperitoneal	1.6	2880	96	Food and water ad libitum.	#00B050	Effect study	Not in vitro	0	0
Jurkus 2016	FC d	Between groups, cued fear conditioning, n = 11 (veh n = 11)	1	rat	male	10	mg/kg	10.000mg/kg	67	2945.14	No effect on within-session extinction or extinction recall	Intraperitoneal	1.6	2880	96	Food and water ad libitum. No information on safety	#FFFFFF	Effect study	Not in vitro	0	0
Taylor 2018		pharmacokinetic study, n = 6	1	human	both	3000	mg	50mg/kg	533	2802	AEs in 5 subjects (vs 5 in placebo, n=8) , diarrhea more frequent in CBD compared to PLB condition	Oral	50	3000	3000	Fasted individuals. No serious AE, some mild/moderate. Oral CBD Solution.	#FFFF00	Effect study	Not in vitro	0	0
Almeida 2013	SI	Social interaction test, between subjects, n = 10-12 (veh n = 10-12)	1	rat	male	15	mg/kg	15.000mg/kg	101.515	4417.71	No differences from veh in active social interaction time; No effect on motor activity or rearing	Intraperitoneal	2.4	4320	144	Food and water ad libitum.	#FFFFFF	Effect study	Not in vitro	0	0
Almeida 2013	SI	Social interaction test, between subjects, n = 10 (veh n = 10)	1	rat	male	15	mg/kg	15.000mg/kg	101.515	4417.71	No differences from veh in active social interaction time; No effect on motor activity or rearing	Intraperitoneal	2.4	4320	144	Food and water ad libitum.	#FFFFFF	Effect study	Not in vitro	0	0
Schoedel 2018		pharmacokinetic study, n = 40	1	human	both	4500	mg	75mg/kg	426.9	2290.3	more frequent GI symptoms and headache	Oral	75	4500	4500	8 day washout between conditions, oral capsule tmax = 4.07 Majority of subjects male	#FFFF00	Effect study	Not in vitro	0	0
Taylor 2018		pharmacokinetic study, n = 6	1	human	both	4500	mg	75mg/kg	722.1	3426	AEs in 5 subjects (vs 5 in placebo, n=8), more frequent diarrhea, headache	Oral	75	4500	4500	Fasted individuals. No serious AE, some mild/moderate. Oral CBD Solution.	#FFFF00	Security study	Not in vitro	0	0
Nardo 2014	RCLB	Between groups, marble burying test, n = 9 (veh n = 11)	1	mouse	male	5	mg/kg	5.000mg/kg	123.3	2209.03	No difference in no. of buried marbles	Intraperitoneal	0.4	2400	24	Food and water ad libitum.	#FFFFFF	Effect study	Not in vitro	0	0
Long 2010	AA	Between groups, open field test, n = 7-10 (veh n = 7-10)	1	mouse	male	10	mg/kg	10.000mg/kg	280.56	4418.06	No differences from veh in distance traveled in centre/ total distance, no effect on motor activity	Intraperitoneal	0.8	4800	48	Food and water ad libitum	#FFFFFF	Effect study	Not in vitro	0	0
Long 2010	ASR	Between groups, startle, n = 8-10 (veh n = 8-10)	1	mouse	male	10	mg/kg	10.000mg/kg	280.56	4418.06	No differences from veh in mean startle amplitude following 15 120 dB acoustic stimuli	Intraperitoneal	0.8	4800	48	Food and water ad libitum	#FFFFFF	Effect study	Not in vitro	0	0
Assareh 2020	FC	Contextual fear conditioning, n = 10 (veh n = 10)	1	mouse	male	10	mg/kg	10.000mg/kg	280.56	4418.06	No differences from veh in % freezing during context reexposure	Intraperitoneal	0.8	4800	48	Experimental paradigm 2 days, drug administration and testing on the same day. No information on safety. Food and water ad libitum.	#FFFFFF	Effect study	Not in vitro	0	0
Kasten 2019	AA	Between groups, elevated plus maze, n = 8 (veh n = 8))	1	mouse	female	10	mg/kg	10.000mg/kg	280.56	4418.06	No differences from veh in time in open arms	Intraperitoneal	0.8	4800	48	Single housed animals. No information about food intake.	#FFFFFF	Effect study	Not in vitro	0	0
Kasten 2019	AA	Between groups, open field test, n = 8 (veh n = 8))	1	mouse	female	10	mg/kg	10.000mg/kg	280.56	4418.06	No differences in % time in centre; No effect on motor activity	Intraperitoneal	0.8	4800	48	Single housed animals. No information about food intake.	#FFFFFF	Effect study	Not in vitro	0	0
Todd 2016	fnct	Between groups, open field test, n = 6 (veh n = 6)	1	mouse	male	10	mg/kg	10.000mg/kg	280.56	4418.06	Lower number of c-Fos positive neurons in the central nucleus of the amygdala than in veh condition, no prespecified hypothesis, no effects in other areas;	Intraperitoneal	0.8	4800	48	Food and water ad libitum.	#00B050	Effect study	Not in vitro	0	0
Zagzoog 2020	AA	Open field test, n = 6 (veh n = 6)	1	mouse	male	10	mg/kg	10.000mg/kg	280.56	4418.06	No differences from veh in time in centre quadrant; No effects in tetrad testing (no cataleptic, hypothermic, anti-nociceptive, hypolocomotive effects);	Intraperitoneal	0.8	4800	48	Food and water ad libitum	#FFFFFF	Effect study	Not in vitro	0	0
Assareh 2020	S_AA	Contextual fear conditioned, testing in LD-box, n = 17 (veh n = 13)	1	mouse	male	10	mg/kg	10.000mg/kg	280.56	4418.06	No differences from veh in % time in light (contextual fear conditioned animals)	Intraperitoneal	0.8	4800	48	Experimental paradigm 2 days, drug administration and testing on the same day. No information on safety. Animals were fed.	#FFFFFF	Effect study	Not in vitro	0	0
Todd 2016	AA	Between groups, open field test, n = 6 (veh n = 6)	1	mouse	male	10	mg/kg	10.000mg/kg	280.56	4418.06	No difference from vehicle in % distance traveled in centre; No effect on motor activity	Intraperitoneal	0.8	4800	48	Food and water ad libitum.	#FFFFFF	Effect study	Not in vitro	0	0
Assareh 2020	FC d	Cued fear conditioning, n = 10 (veh n = 10)	1	mouse	male	10	mg/kg	10.000mg/kg	280.56	4418.06	No differences from veh in % freezing during cue reexposure	Intraperitoneal	0.8	4800	48	Experimental paradigm 2 days, drug administration and testing on the same day. No information on safety. Food and water ad libitum.	#FFFFFF	Effect study	Not in vitro	0	0
Kasten 2019	AA	Between groups, elevated plus maze, n = 8 (veh n = 8))	1	mouse	male	10	mg/kg	10.000mg/kg	280.56	4418.06	No differences from veh in time in open arms	Intraperitoneal	0.8	4800	48	Single housed animals. No information about food intake.	#FFFFFF	Effect study	Not in vitro	0	0
Kasten 2019	AA	Between groups, open field test, n = 8 (veh n = 8))	1	mouse	male	10	mg/kg	10.000mg/kg	280.56	4418.06	No differences in % time in centre; No effect on motor activity	Intraperitoneal	0.8	4800	48	Single housed animals. No information about food intake.	#FFFFFF	Effect study	Not in vitro	0	0
Navarrete 2018	AA	Between groups, light dark box test, n = 8 (veh n = 8)	1	mouse	male	10	mg/kg	10.000mg/kg	280.56	4418.06	No difference from vehicle in time spent on the light side, No effect on motor activity and number of rearings, rubbings and jumpings	Intraperitoneal	0.8	4800	48	No information on food intake	#FFFFFF	Effect study	Not in vitro	0	0
Onaivi 1990	AA	Elevated plus maze, n = 10-12 (veh n = 10-12)	1	mouse	male	10	mg/kg	10.000mg/kg	280.56	4418.06	No differences between drug and veh conditions in % open arm entries; No effect on motor activity	Intraperitoneal	0.8	4800	48	Food and water ad libitum.	#FFFFFF	Effect study	Not in vitro	0	0
Schiavon 2016	AA	Between groups, elevated plus maze, n = 10 (veh n = 9)	1	mouse	male	10	mg/kg	10.000mg/kg	280.56	4418.06	No differences from vehicle in % of open arm entries, No effect on motor activity	Intraperitoneal	0.8	4800	48	Food and water ab libitum.	#FFFFFF	Effect study	Not in vitro	0	0
Todd 2017	AA	Between groups, open field test, n = 6 (veh n = 7)	1	mouse	male	10	mg/kg	10.000mg/kg	280.56	4418.06	No differences from veh in distance ratio, No differences from veh in motor activity	Intraperitoneal	0.8	4800	48	Food and water ad libitum	#FFFFFF	Effect study	Not in vitro	0	0
Todd 2017	AA	Between groups, light dark test, n = 6 (veh n = 7)	1	mouse	male	10	mg/kg	10.000mg/kg	280.56	4418.06	No differences in latency to leave the hide box	Intraperitoneal	0.8	4800	48	Food and water ad libitum	#FFFFFF	Effect study	Not in vitro	0	0
Espejo-Porras 2013	AA	Between groups, computer-aided actimeter, n = 6-8 (veh n = 6-8)	1	rat	male	20	mg/kg	20.000mg/kg	215.31	5890.28	No differences from veh in time spent in the central area of the actitrack	Intraperitoneal	3.2	5760	192	Food and water ad libitum	#FFFFFF	Effect study	Not in vitro	0	0
Espejo-Porras 2013	AA	Between groups, computer-aided actimeter, n = 6-8 (veh n = 6-8)	1	rat	male	20	mg/kg	20.000mg/kg	215.31	5890.28	Decreased vertical activity	Intraperitoneal	3.2	5760	192	Food and water ad libitum	#FFFFFF	Effect study	Not in vitro	0	0
Espejo-Porras 2013	AA	Between groups, computer-aided actimeter, n = 8-12 (veh n = 8-12)	1	rat	male	20	mg/kg	20.000mg/kg	215.31	5890.28	Decreased vertical activity	Intraperitoneal	3.2	5760	192	Food and water ad libitum	#FFFF00	Effect study	Not in vitro	0	0
Espejo-Porras 2013	AA	Between groups, computer-aided actimeter, n = 6-10 (veh n = 6-10)	1	rat	male	20	mg/kg	20.000mg/kg	215.31	5890.28	Decreased vertical and horizontal activity	Intraperitoneal	3.2	5760	192	Food and water ad libitum	#FFFF00	Effect study	Not in vitro	0	0
Guimarães 1990	AA	Between groups, elevated plus maze, n = 10 (veh n = 10)	1	rat	male	20	mg/kg	20.000mg/kg	215.31	5890.28	No differences from veh in % of open arm entries; No effect on motor activity	Intraperitoneal	3.2	5760	192	Food and water ad libitum.	#FFFFFF	Effect study	Not in vitro	0	0
Jurkus 2016	FC d	Between groups, cued fear conditioning, n = 11 (veh n = 11)	1	rat	male	20	mg/kg	20.000mg/kg	215.31	5890.28	No effect on within-session extinction or extinction recall	Intraperitoneal	3.2	5760	192	Food and water ad libitum. No information on safety	#FFFFFF	Effect study	Not in vitro	0	0
Malone 2009	SI	Between groups, social interaction test, n = 6 (veh n = 6)	1	rat	male	20	mg/kg	20.000mg/kg	215.31	5890.28	No differences from veh in active social interaction time, no effect on motor activity	Intraperitoneal	3.2	5760	192	Food and water available ad libitum.	#FFFFFF	Effect study	Not in vitro	0	0
Shoval 2016	AA	Between groups, elevated plus maze and novel object exploration, n = 13-16 (veh n = 13-16)	1	rat	male	30	mg/kg	30.000mg/kg	706.721	6031.3	No differences from veh in NOE, No effect on motor behavior, Wistar rats	Oral	4.8	5760	288	crystalline product, above 99% pure, vehicle of 100 microliter ethanol laced into high-fat diet pellet	#FFFFFF	Effect study	Not in vitro	0	0
Shoval 2016	AA	Between groups, elevated plus maze and novel object exploration, n = 13-16 (veh n = 13-16)	1	rat	male	30	mg/kg	30.000mg/kg	706.721	6031.3	No differences from veh in EPM, Wistar rats	Oral	4.8	5760	288	crystalline product, above 99% pure, vehicle of 100 microliter ethanol laced into high-fat diet pellet	#FFFFFF	Effect study	Not in vitro	0	0
Shoval 2016	AA	Between groups, elevated plus maze and novel object exploration, n = 11-14 (veh n = 11-14)	1	rat	male	30	mg/kg	30.000mg/kg	706.721	6031.3	No differences from veh in NOE, No effect on motor behavior, WKY rats	Oral	4.8	5760	288	WKY rat. crystalline product, above 99% pure, vehicle of 100 microliter ethanol laced into high-fat diet pellet	#FFFFFF	Effect study	Not in vitro	0	0
Shoval 2016	AA	Between groups, elevated plus maze and novel object exploration, n = 11-14 (veh n = 11-14)	1	rat	male	30	mg/kg	30.000mg/kg	706.721	6031.3	No differences from veh in EPM, WKY rats	Oral	4.8	5760	288	WKY rat. crystalline product, above 99% pure, vehicle of 100 microliter ethanol laced into high-fat diet pellet	#FFFFFF	Effect study	Not in vitro	0	0
Todd 2017	ASR	Between groups, startle n = 6 (veh n = 7)	1	mouse	male	10	mg/kg	10.000mg/kg	280.56	4418.06	Lower startle in CBD condition	Intraperitoneal	0.8	4800	48	Food and water ad libitum	#00B050	Effect study	Not in vitro	0	0
Taylor 2018		pharmacokenitic study, n = 6	1	human	both	6000	mg	100mg/kg	782	3900	AEs in 5 subjects (vs 5 in placebo, n=8), more frequent diarrhea, somnolence	Oral	100	6000	6000	Fasted individuals. No serious AE, some mild/moderate. Oral CBD Solution.	#FFFF00	Security study	Not in vitro	0	0
Deiana 2012	RCLB	marble burying, n=15 (veh n = 15)	1	mouse	male	120	mg/kg	120.000mg/kg	2152.68	6299.98	Decreased marble burying	Oral	9.6	5760	576	Fasted overnight. Administration 2 h before testing. Cremophor solvent	#00B050	Security study	Not in vitro	0	0
Deiana 2012	RCLB	marble burying, n=15 (veh n = 15)	1	mouse	male	120	mg/kg	120.000mg/kg	2152.68	6299.98	No effect on marble burying	Oral	9.6	5760	576	Fasted overnight. Administration 6 h before testing. Cremophor solvent	#FFFFFF	Security study	Not in vitro	0	0
Nardo 2014	RCLB	Between groups, Marble burying test, n = 10 (veh n = 11)	1	mouse	male	15	mg/kg	15.000mg/kg	914.56	6627.08	No difference in no. of buried marbles	Intraperitoneal	1.2	7200	72	Food and water ad libitum.	#FFFFFF	Effect study	Not in vitro	0	0
Nardo 2014	RCLB	Between groups, Marble burying test, n = 6-7 (veh n = 6-7)	1	mouse	male	15	mg/kg	15.000mg/kg	914.56	6627.08	No difference in no. of buried marbles	Intraperitoneal	1.2	7200	72	Food and water ad libitum.	#FFFFFF	Effect study	Not in vitro	0	0
Nardo 2014	AA	Between groups, Open field test, n = 6 (veh n = 6)	1	mouse	male	15	mg/kg	15.000mg/kg	914.56	6627.08	No differences from veh in % time in centre, No effect on locomotor activity	Intraperitoneal	1.2	7200	72	Food and water ad libitum.	#FFFFFF	Effect study	Not in vitro	0	0
Almeida 2013	SI	Social interaction test, between subjects, n = 10 (veh n = 10)	1	rat	male	30	mg/kg	30.000mg/kg	442.9	8835.42	No differences from veh in active social interaction time; No effect on motor activity or rearing	Intraperitoneal	4.8	8640	288	Food and water ad libitum.	#FFFFFF	Effect study	Not in vitro	0	0
Stern 2012	FC	Between groups, contextual fear conditioning, n = 7-12 (veh n = 7-12)	1	rat	male	30	mg/kg	30.000mg/kg	442.9	8835.42	Decreased % freezing time during context reexposure 1 day after memory reactivation.	Intraperitoneal	4.8	8640	288	Administration immediately after memory reactivation. Food and water ab libitum. No information about safety.	#00B050	Effect study	Not in vitro	0	0
Stern 2012	FC	Between groups, contextual fear conditioning, n = 7 (veh n = 7)	1	rat	male	30	mg/kg	30.000mg/kg	442.9	8835.42	No differences in % freezing time during context reexposure 18 h after memory reactivation.	Intraperitoneal	4.8	8640	288	Administration 6 h after memory reactivation. Food and water ab libitum. No information about safety.	#FFFFFF	Effect study	Not in vitro	0	0
Shoval 2016	AA	Between groups, novel object exploration, n = 11-14 (veh n = 11-14)	1	rat	male	45	mg/kg	45.000mg/kg	1091.59	10458.4	Anxiolytic effect in NOE, No effect on motor activity, WKY rats	Oral	7.2	8640	432	WKY rat. crystalline product, above 99% pure, vehicle of 100 microliter ethanol laced into high-fat diet pellet	#00B050	Effect study	Not in vitro	0	0
Shoval 2016	AA	Between groups, elevated plus maze, n = 13-16 (veh n = 13-16)	1	rat	male	45	mg/kg	45.000mg/kg	1091.59	10458.4	No differences from veh in EPM, Wistar rats	Oral	7.2	8640	432	crystalline product, above 99% pure, vehicle of 100 microliter ethanol laced into high-fat diet pellet	#FFFFFF	Effect study	Not in vitro	0	0
Shoval 2016	AA	Between groups, novel object exploration, n = 13-16 (veh n = 13-16)	1	rat	male	45	mg/kg	45.000mg/kg	1091.59	10458.4	No differences in NOE, No effect on motor activity, Wistar rats	Oral	7.2	8640	432	crystalline product, above 99% pure, vehicle of 100 microliter ethanol laced into high-fat diet pellet	#FFFFFF	Effect study	Not in vitro	0	0
Shoval 2016	AA	Between groups, elevated plus maze, n = 11-14 (veh n = 11-14)	1	rat	male	45	mg/kg	45.000mg/kg	1091.59	10458.4	No differences from veh in EPM, WKY rats	Oral	7.2	8640	432	WKY rat. crystalline product, above 99% pure, vehicle of 100 microliter ethanol laced into high-fat diet pellet	#00B050	Effect study	Not in vitro	0	0
Zieba 2019	AA	Between groups, EPM, n = 12 (veh n = 12)	1	mouse	male	20	mg/kg	20.000mg/kg	1000.3	8836.11	Larger % distance traveled in open arms, No effect on locomotion, exploration, sociability, or spatial memory	Intraperitoneal	1.6	9600	96	Food and water available ab libitum. No effect on cognitive performance or locomotor effects.	#FFFFFF	Effect study	Not in vitro	0	0
Zieba 2019	AA	Between groups, open field test, n = 12 (veh n = 12)	1	mouse	male	20	mg/kg	20.000mg/kg	1000.3	8836.11	No difference from vehicle in ratio of total distance spent in centre zone, No effect on locomotion, exploration, sociability, or spatial memory	Intraperitoneal	1.6	9600	96	Food and water available ab libitum. No effect on cognitive performance or locomotor effects.	#FFFFFF	Effect study	Not in vitro	0	0
Navarrete 2018	AA	Between groups, light dark box test, n = 8 (veh n = 8)	1	mouse	male	20	mg/kg	20.000mg/kg	1548.56	8836.11	No difference from vehicle in time spent on the light side; No effect on motor activity and number of rearings, rubbings and jumpings	Intraperitoneal	1.6	9600	96	No information on food intake	#FFFFFF	Effect study	Not in vitro	0	0
Kasten 2019	AA	Between groups, elevated plus maze, n = 8 (veh n = 8)	1	mouse	male	20	mg/kg	20.000mg/kg	1548.56	8836.11	No differences from veh in time in open arms	Intraperitoneal	1.6	9600	96	Single housed animals. No information about food intake.	#FFFFFF	Effect study	Not in vitro	0	0
Kasten 2019	AA	Between groups, open field test, n = 8 (veh n = 8)	1	mouse	male	20	mg/kg	20.000mg/kg	1548.56	8836.11	No differences in % time in centre, no effect on motor activity	Intraperitoneal	1.6	9600	96	Single housed animals. No information about food intake.	#FFFFFF	Effect study	Not in vitro	0	0
Murkar 2019	FC	Contextual fear conditioning, between subjects, n = 9 (veh n = 9)	1	rat	male	50	mg/kg	50.000mg/kg	1219.88	11934.1	Less % freezing compared to vehicle in last 5 min of context reexposure (8 days after recall and drug admin)	Oral	8	9600	480	Test 8 days after context reexposure of 5 min (drug administration immediately after context reexposure). CBD extracted from raw plant material. Food and water ad libitum. No information on safety.	#00B050	Effect study	Not in vitro	0	0
Murkar 2019	FC	Contextual fear conditioning, between subjects, n = 9 (veh n = 9)	1	rat	male	50	mg/kg	50.000mg/kg	1219.88	11934.1	Less % freezing compared to vehicle in last 5 min of context reexposure (24h after recall and drug admin)	Oral	8	9600	480	Test 24 h after context reexposure of 5 min (drug administration immediately after context reexposure). CBD extracted from raw plant material. Food and water ad libitum. No information on safety.	#00B050	Effect study	Not in vitro	0	0
Kasten 2019	AA	Between groups, elevated plus maze, n = 8 (veh n = 8)	1	mouse	female	20	mg/kg	20.000mg/kg	1548.56	8836.11	No differences from veh in time in open arms	Intraperitoneal	1.6	9600	96	Single housed animals. No information about food intake.	#FFFFFF	Effect study	Not in vitro	0	0
Kasten 2019	AA	Between groups, open field test, n = 8 (veh n = 8)	1	mouse	female	20	mg/kg	20.000mg/kg	1548.56	8836.11	No differences in % time in centre, no effect on motor activity	Intraperitoneal	1.6	9600	96	Single housed animals. No information about food intake.	#FFFFFF	Effect study	Not in vitro	0	0
Kasten 2019	AA	Between groups, elevated plus maze, n = 8 (veh n = 8)	1	mouse	male	20	mg/kg	20.000mg/kg	1548.56	8836.11	No differences from veh in time in open arms , No effect on object recognition memory consolidation	Intraperitoneal	1.6	9600	96	Paired housed animals. No information about food intake.	#FFFFFF	Effect study	Not in vitro	0	0
Kasten 2019	AA	Between groups, open field test, n = 8 (veh n = 8)	1	mouse	male	20	mg/kg	20.000mg/kg	1548.56	8836.11	No differences from veh in % time in centre, No effect on motor activity or object recognition memory consolidation	Intraperitoneal	1.6	9600	96	Paired housed animals. No information about food intake.	#FFFFFF	Effect study	Not in vitro	0	0
Kasten 2019	AA	Between groups, elevated plus maze, n = 8 (veh n = 8)	1	mouse	female	20	mg/kg	20.000mg/kg	1548.56	8836.11	No differences from veh in time in open arms, No effect on object recognition memory consolidation	Intraperitoneal	1.6	9600	96	Paired housed animals. No information about food intake.	#FFFF00	Effect study	Not in vitro	0	0
Kasten 2019	AA	Between groups, open field test, n = 8 (veh n = 8)	1	mouse	female	20	mg/kg	20.000mg/kg	1548.56	8836.11	Lower % time in centre compared to veh, No effect on motor activity or object recognition memory consolidation	Intraperitoneal	1.6	9600	96	Paired housed animals. No information about food intake.	#FFFF00	Effect study	Not in vitro	0	0
Breuer 2016	RCLB	Between groups, marble burying task, n = 10 (veh n = 11)	1	mouse	male	15	mg/kg	15.000mg/kg	914.56	10458.4	No effect on no. of buried marbles	Intraperitoneal	1.2	7200	72	Food and water available ab libitum. No information on safety.	#FFFFFF	Effect study	Not in vitro	0	0
Casarotto 2010	RCLB	Placebo controlled, between groups, marble burying test, n = 6 (veh n = 7)	1	mouse	male	15	mg/kg	15.000mg/kg	914.56	10458.4	Reduced marble burying	Intraperitoneal	1.2	7200	72	Mice had free access to food and water. No adverse events reported	#00B050	Effect study	Not in vitro	0	0
Assareh 2020	FC d	Cued fear conditioning, n = 10 (veh n = 10)	1	mouse	male	30	mg/kg	30.000mg/kg	2816.56	13254.2	Lower % freezing during cue reexposure	Intraperitoneal	2.4	14400	144	Experimental paradigm 2 days, drug administration and testing on the same day. No information on safety. Food and water ad libitum.	#00B050	Effect study	Not in vitro	0	0
Assareh 2020	FC	Contextual fear conditioning, n = 10 (veh n = 10)	1	mouse	male	30	mg/kg	30.000mg/kg	2816.56	13254.2	No differences from veh in % time freezing during context reexposure	Intraperitoneal	2.4	14400	144	Experimental paradigm 2 days, drug administration and testing on the same day. No information on safety. Animals were fed.	#FFFFFF	Effect study	Not in vitro	0	0
Almeida 2013	SI	Social interaction test, between subjects, n = 10 (veh n = 10)	1	rat	male	60	mg/kg	60.000mg/kg	1125.67	17670.8	No differences from veh in active social interaction time, no effect on motor activity or rearing	Intraperitoneal	9.6	17280	576	Food and water ad libitum.	#FFFFFF	Effect study	Not in vitro	0	0
Deiana 2012		Between subjects, pharmacokinetic, n=4	1	rat	male	120	mg/kg	120.000mg/kg	3200	43716.7	Animals showed drowsiness and piloerection	Oral	19.2	23040	1152	Fasted overnight. Solutol-based cbd.	#FFFF00	Effect study	Not in vitro	0	0
Assareh 2020	S_AA	Contextual fear conditioned, testing in LD-box, n = 11 (veh n = 13)	1	mouse	male	30	mg/kg	30.000mg/kg	2816.56	13254.2	No differences between CBD and veh in % time in light (contextual fear conditioned animals)	Intraperitoneal	2.4	14400	144	Experimental paradigm 2 days, drug administration and testing on the same day. No information on safety. Food and water ad libitum.	#FFFFFF	Effect study	Not in vitro	0	0
Breuer 2016	RCLB	Between groups, marble burying task, n = 11 (veh n = 11)	1	mouse	male	30	mg/kg	30.000mg/kg	2816.56	13254.2	Decreased no. of buried marbles	Intraperitoneal	2.4	14400	144	Food and water available ab libitum. No information on safety.	#00B050	Effect study	Not in vitro	0	0
Breuer 2016	RCLB	Between groups, marble burying task, n = 9 (veh n = 10)	1	mouse	male	30	mg/kg	30.000mg/kg	2816.56	13254.2	Decreased no. of buried marbles	Intraperitoneal	2.4	14400	144	Food and water available ad libitum. No information on safety.	#00B050	Effect study	Not in vitro	0	0
Breuer 2016	RCLB	Between groups, marble burying task, n = 7 (veh n = 7)	1	mouse	male	30	mg/kg	30.000mg/kg	2816.56	13254.2	Decreased no. of buried marbles	Intraperitoneal	2.4	14400	144	Food and water available ad libitum. No information on safety.	#00B050	Effect study	Not in vitro	0	0
Florensa-Zanuy (2021)	AA	Between groups, open field test, n = 6-9 (veh n = 6-9)	1	mouse	male	30	mg/kg	30.000mg/kg	2816.56	13254.2	No differences from veh in time in centre; No effect on motor activity	Intraperitoneal	2.4	14400	144	Food and water ad libitum.	#FFFFFF	Effect study	Not in vitro	0	0
Nardo 2014	RCLB	Between groups, marble burying test, n = 9 (veh n = 11)	1	mouse	male	30	mg/kg	30.000mg/kg	2816.56	13254.2	Lower no. of buried marbles compared to veh	Intraperitoneal	2.4	14400	144	Food and water ad libitum.	#00B050	Effect study	Not in vitro	0	0
Nardo 2014	AA	Between groups, Open field test, n = 6 (veh n = 6)	1	mouse	male	30	mg/kg	30.000mg/kg	2816.56	13254.2	No differences from veh in % time in centre; No effect on locomotor activity	Intraperitoneal	2.4	14400	144	Food and water ad libitum.	#FFFFFF	Effect study	Not in vitro	0	0
Schiavon 2016	AA	Between groups, elevated plus maze, n = 9 (veh n = 9)	1	mouse	male	30	mg/kg	30.000mg/kg	2816.56	13254.2	No differences from vehicle in % of open arm entries; No effect on motor activity	Intraperitoneal	2.4	14400	144	Food and water ab libitum.	#FFFFFF	Effect study	Not in vitro	0	0
Uribe-Mariño 2012	defense	Between groups, exposure to predator, n = 11-12 (veh n = 11-12)	1	mouse	male	30	mg/kg	30.000mg/kg	2816.56	13254.2	Lower behavioural index for defensive immobility outside the burrow	Intraperitoneal	2.4	14400	144	∼99.9% pure. Food and water ad libitum.	#FFFFFF	Effect study	Not in vitro	0	0
Deiana 2012		Between subjects, placebo controlled, n = 4	1	rat	male	120	mg/kg	120.000mg/kg	2400	41050	Animals showed drowsiness and piloerection	Intraperitoneal	19.2	34560	1152	Fasted overnight. Solutol-based cbd.	#FFFF00	Security study	Not in vitro	0	0
Casarotto 2010	RCLB	Between subjects, marble burying task, placebo controlled, n = 8 (veh n = 7)	1	mouse	male	30	mg/kg	30.000mg/kg	2816.56	13254.2	Reduced marble burying	Intraperitoneal	2.4	14400	144	Mice had free access to food and water.	#00B050	Effect study	Not in vitro	0	0
Casarotto 2010	RCLB	Between groups, marble burying task, placebo controlled, n = 7 (veh n = 7)	1	mouse	male	30	mg/kg	30.000mg/kg	2816.56	13254.2	Reduced marble burying, no effect on motor activity	Intraperitoneal	2.4	14400	144	Mice had free access to food and water. No adverse events reported	#00B050	Effect study	Not in vitro	0	0
Casarotto 2010	RCLB	Between groups, marble burying task, placebo controlled, n = 8 (veh n = 7)	1	mouse	male	30	mg/kg	30.000mg/kg	2816.56	13254.2	Reduced marble burying	Intraperitoneal	2.4	14400	144	Mice had free access to food and water. No adverse events reported	#00B050	Effect study	Not in vitro	0	0
Casarotto 2010	RCLB	Between groups, marble burying task, placebo controlled, n = 7 (veh n = 7)	1	mouse	male	30	mg/kg	30.000mg/kg	2816.56	13254.2	Reduced marble burying	Intraperitoneal	2.4	14400	144	Mice had free access to food and water. No adverse events reported	#00B050	Effect study	Not in vitro	0	0
Hlozek 2017		Between groups, open field test and startle, n = 10 (veh n = 10)	1	rat	male	10	mg/kg	10.000mg/kg	72		No effect on time in center; No effect on motor activity	SC	1.6	2880	96	Food and water ad libitum.	#FFFFFF	Effect study	Not in vitro	0	0
Hlozek 2017		Between groups, PPI test, n = 10 (veh n = 10)	1	rat	male	10	mg/kg	10.000mg/kg	72		No effect on startle	SC	1.6	2880	96	Food and water ad libitum.	#FFFFFF	Effect study	Not in vitro	0	0
Long 2012	ASR	Between groups, startle, n = 14-17 (veh n = 14-17)	1	mouse	male	50	mg/kg	50.000mg/kg	5352.56	22090.3	No effect on mean startle amplitude	Intraperitoneal	4	24000	240	Food and water ad libitum.	#FFFFFF	Effect study	Not in vitro	0	0
Long 2012	AA	Between groups, light-dark test, n = 14-17 (veh n = 14-17)	1	mouse	male	50	mg/kg	50.000mg/kg	5352.56	22090.3	No effect on ratio of distance in light to total distance travelled	Intraperitoneal	4	24000	240	Food and water ad libitum.	#FFFFFF	Effect study	Not in vitro	0	0
Taylor 2018		double-blind, between subjects, randomized, and placebo controlled, n = 9	2	human	both	750	mg	12.5mg/kg	732.4	NA	PK only	Oral	12.5	750	750	DAY 1, Male + female, bidaily: morning doses after an overnight fast of at least 10 h, and evening doses were administered after a fast of at least 2 h. All TEAEs were of mild or moderate severity. Tmax 2.50 (2.00–5.00) well-tolerated diarrhea, nausea, headache, and somnolence most common side effects	#FFFF00	Effect study	Not in vitro	0	0
Taylor 2018		double-blind, between subjects, randomized, and placebo controlled, n = 9	2	human	both	1500	mg	25mg/kg	1385	NA	PK only	Oral	25	1500	1500	DAY 1, Male + female, bidaily: morning doses after an overnight fast of at least 10 h, and evening doses were administered after a fast of at least 2 h. All TEAEs were of mild or moderate severity. 3 subjects experienced mild TEAEs of rash, recovered within 6-12 days from onset. tmax 4.00 (2.50–5.00) well-tolerated diarrhea, nausea, headache, and somnolence most common side effects	#FFFF00	Effect study	Not in vitro	0	0
Shallcross 2019	S_FC	Between groups, contextual fear conditioning, n = 8 (veh n = 8)	3	rat	male	5	mg/kg	5.000mg/kg	33.5	4417.71	No effect on % freezing during extinction (stress-susceptible phenotype, predator-stress scent exposed)	Intraperitoneal	0.8	1440	48	Food and water available ad libitum. No information on safety Administration before 3 daily extinction sessions Stress-susceptible phenotype (in EPM and habituation of ASR), and predator-stress scent exposed	#FFFFFF	Effect study	Not in vitro	0	0
Long 2012	AA	Between groups, open field test, n = 14-17 (veh n = 14-17)	1	mouse	male	50	mg/kg	50.000mg/kg	5352.56	22090.3	No effect on ratio of central to total distance traveled, No effect on motor activity or exploration	Intraperitoneal	4	24000	240	Food and water ad libitum.	#FFFFFF	Effect study	Not in vitro	0	0
Long 2010	AA	Between groups, open field test, n = 7-10 (veh n = 7-10)	1	mouse	male	50	mg/kg	50.000mg/kg	5352.56	22090.3	No differences from veh in distance traveled in centre/ total distance, no effect on motor activity	Intraperitoneal	4	24000	240	Food and water ad libitum	#FFFFFF	Effect study	Not in vitro	0	0
Long 2010	ASR	Between groups, startle, n = 8-10 (veh n = 8-10)	1	mouse	male	50	mg/kg	50.000mg/kg	5352.56	22090.3	No differences from veh in mean startle amplitude following 15 120 dB acoustic stimuli	Intraperitoneal	4	24000	240	Food and water ad libitum	#FFFFFF	Effect study	Not in vitro	0	0
Onaivi 1990	AA	Elevated plus maze, n = 10-12 (veh n = 10-12)	1	mouse	male	50	mg/kg	50.000mg/kg	5352.56	22090.3	No differences between drug and veh conditions in % open arm entries; No effect on motor activity	Intraperitoneal	4	24000	240	Food and water ad libitum.	#FFFFFF	Effect study	Not in vitro	0	0
O'Brien 2013	AA	Between groups, light dark test, n = 8 (veh n = 8)	7	rat	male	2.5	mg/kg	2.500mg/kg	16.75	5153.99	No differences in time in lit box	Intraperitoneal	0.4	720	24	Daily administration for 7 days. Food and water ad libitum.	#FFFFFF	Effect study	Not in vitro	0	0
Campos 2012	AA	Between groups, elevated plus maze, n = 7 (veh n = 6)	7	rat	male	5	mg/kg	5.000mg/kg	33.5	10308	No differences from vehicle in % open arm entries, no effect on motor activity	Intraperitoneal	0.8	1440	48	Daily drug administration for 6 days, last injection 24 h before testing Food and water available ab libitum.	#FFFFFF	Effect study	Not in vitro	0	0
Campos 2012	S_AA	Between groups, elevated plus maze, exposed to cat, n = 8 (veh n = 7)	7	rat	male	5	mg/kg	5.000mg/kg	33.5	10308	Increased % open arm entries in cat exposed rats, no effect on motor activity	Intraperitoneal	0.8	1440	48	Daily drug administration for 6 days, last injection 24 h before testing Food and water available ab libitum.	#00B050	Effect study	Not in vitro	0	0
Campos 2012	AA	Between groups, elevated plus maze, n = 12 (veh n = 9)	7	rat	male	5	mg/kg	5.000mg/kg	33.5	10308	No differences from vehicle in % open arm entries, no effect on motor activity	Intraperitoneal	0.8	1440	48	Daily drug administration for 6 days, last injection 24 h before testing Food and water available ab libitum.	#FFFFFF	Effect study	Not in vitro	0	0
Campos 2012	S_AA	Between groups, elevated plus maze, exposed to cat, n = 10 (veh n = 14)	7	rat	male	5	mg/kg	5.000mg/kg	33.5	10308	Increased % open arm entries in cat exposed rats, no effect on motor activity	Intraperitoneal	0.8	1440	48	Daily drug administration for 6 days, last injection 24 h before testing Food and water available ab libitum.	#00B050	Effect study	Not in vitro	0	0
Stern 2012	FC	Between groups, contextual fear conditioning,	7	rat	male	10	mg/kg	10.000mg/kg	67	20616	Decreased % freezing time during context reexposure 7 days after memory reactivation	Intraperitoneal	1.6	2880	96	Administration immediately after memory reactivation. Food and water ab libitum. No information about safety.	#00B050	Effect study	Not in vitro	0	0
Stern 2012	FC	Between groups, contextual fear conditioning,	7	rat	male	10	mg/kg	10.000mg/kg	67	20616	Decreased % freezing time during context reexposure 1 and 7 days after memory reactivation (7 days old memory)	Intraperitoneal	1.6	2880	96	Administration immediately after memory reactivation. Food and water ab libitum. No information about safety.	#00B050	Effect study	Not in vitro	0	0
Bis-Humbert 2020	AA	Between groups, open field test, n = 7 (veh n = 7)	7	rat	male	10	mg/kg	10.000mg/kg	67	20616	No effect on % center time, no effect on total distance travelled	Intraperitoneal	1.6	2880	96	7 days of daily administration (PND 141-147). Food and water ab libitum. OFT 4 days after last injection. CBD purity ≥ 98% No effect on body weight.	#FFFFFF	Effect study	Not in vitro	0	0
Todd 2017	SI	Between groups, social interaction test, n = 12 (veh n = 12)	1	mouse	male	50	mg/kg	50.000mg/kg	5352.56	22090.3	No differences from veh in social interaction time, no differences from veh in motor activity	Intraperitoneal	4	24000	240	Food and water ad libitum	#FFFFFF	Effect study	Not in vitro	0	0
Bis-Humbert 2020	AA	Between groups, open field test, n = 7 (veh n = 7)	7	rat	male	30	mg/kg	30.000mg/kg	442.9	61847.9	No effect on % center time	Intraperitoneal	4.8	8640	288	7 days of daily administration (PND 141-147). Food and water ab libitum. OFT 4 days after last injection. CBD purity ≥ 98% Decreased body weight.	#FFFFFF	Effect study	Not in vitro	0	0
Bis-Humbert 2020	AA	Between groups, open field test, n = 7 (veh n = 7)	7	rat	male	30	mg/kg	30.000mg/kg	442.9	61847.9	No effect on motor activity on day 151, less body weight on day 146 and 147 compared to vehicle	Intraperitoneal	4.8	8640	288	7 days of daily administration (PND 141-147). Food and water ab libitum. OFT 4 days after last injection. CBD purity ≥ 98% Decreased body weight.	#FFFF00	Effect study	Not in vitro	0	0
Pang 2021		Parallel group, PTSD model, OFT, n=10	8	mouse	male	10	mg/kg	10.000mg/kg	401.67	7915.47	No differences in no. of center entries	nasal	0.8	4800	48	Food ad libitum. CBD temperature sensitive hydrogel, 8 days daily	#FFFFFF	Effect study	Not in vitro	0	0
Stern 2012	FC	Between groups, contextual fear conditioning,	8	rat	male	10	mg/kg	10.000mg/kg	67	23561.1	Decreased % freezing time during context reexposure 1 day and 8 days after memory reactivation.	Intraperitoneal	1.6	2880	96	Administration immediately after memory reactivation. Food and water ab libitum. No information about safety.	#00B050	Effect study	Not in vitro	0	0
Pang 2021		Parallel group, PTSD model, OFT, n=10	8	mouse	male	20	mg/kg	20.000mg/kg	803.33	15830.9	No differences in no. of center entries	nasal	1.6	9600	96	Food ad libitum. CBD temperature sensitive hydrogel, 8 days daily	#FFFFFF	Effect study	Not in vitro	0	0
Breuer 2016	RCLB	Between groups, marble burying task, n = 11 (veh n = 11)	1	mouse	male	60	mg/kg	60.000mg/kg	6620.56	26508.3	Decreased no. of buried marbles	Intraperitoneal	4.8	28800	288	Food and water available ab libitum. No information on safety.	#00B050	Effect study	Not in vitro	0	0
Casarotto 2010	RCLB	Between subjects, marble burying task, placebo controlled, n = 5 (veh n = 7)	1	mouse	male	60	mg/kg	60.000mg/kg	6620.56	26508.3	Reduced marble burying	Intraperitoneal	4.8	28800	288	Mice had free access to food and water. No adverse events reported	#00B050	Effect study	Not in vitro	0	0
Pang 2021		Parallel group, PTSD model, OFT, n=10	8	mouse	male	30	mg/kg	30.000mg/kg	1205	23746.4	No differences in no. of center entries	nasal	2.4	14400	144	Food ad libitum. CBD temperature sensitive hydrogel, 8 days daily	#FFFFFF	Effect study	Not in vitro	0	0
Pang 2021		Parallel group, PTSD model, elevated plus maze n=10	9	mouse	male	10	mg/kg	10.000mg/kg	401.67	8904.9	No differences in no. of open arm entries	nasal	0.8	4800	48	Food ad libitum. CBD temperature sensitive hydrogel, 9 days daily	#FFFFFF	Effect study	Not in vitro	0	0
Pang 2021		Parallel group, PTSD model, elevated plus maze, n=10	9	mouse	male	20	mg/kg	20.000mg/kg	803.33	17809.8	No differences in no. of open arm entries	nasal	1.6	9600	96	Food ad libitum. CBD temperature sensitive hydrogel, 9 days daily	#FFFFFF	Effect study	Not in vitro	0	0
Pang 2021		Parallel group, PTSD model, elevated plus maze, n=10	9	mouse	male	30	mg/kg	30.000mg/kg	1205	26714.7	No differences in no. of open arm entries	nasal	2.4	14400	144	Food ad libitum. CBD temperature sensitive hydrogel, 9 days daily	#FFFFFF	Effect study	Not in vitro	0	0
Hosseini 2020		pharmacokinetic, n=12	10	human	both	50	mg	0.83333333333333mg/kg	19.84	710	upper respiratory tract infection, dizziness, altered state of consciousness, amnesia, lethargy, restless leg syndrome, anxiety, altered mood, sneezing, dizziness only AE that overlaps with PLB condition	Oral	0.833	50	50	tmax = 3.3 Sublingual wafer, administered twice a day for 5 days	#FFFF00	Effect study	Not in vitro	0	0
Elbatsh 2012	FC	Between groups, conditioned emotional response test, n = 8 (veh n = 8)	11	rat	male	10	mg/kg	10.000mg/kg	67	32396.5	Anxiogenic effect on % time freezing during test (10 min re-exposure to shock chamber) on the 11th day of drug treatment	Intraperitoneal	1.6	2880	96	Food and water ad libitum. Daily administrations (10-11 before testing). No information about time of injection and time between injection and testing. Pure crystalline CBD (99.3% by HPLC with no other phytocannabinoids detectable)	#FFFF00	Effect study	Not in vitro	0	0
Taylor 2018		double-blind, between subjects, randomized, and placebo controlled, n = 9	13	human	both	750	mg	12.5mg/kg	330.3	12696.9	No serious AE, some mild/moderate. Most TEAEs in the gastrointestinal disorders SOC affected a greater proportion of subjects taking CBD than placebo, more frequent headache	Oral	12.5	750	750	DAY 7, Male + female, bidaily: morning doses after an overnight fast of at least 10 h, and evening doses were administered after a fast of at least 2 h. All TEAEs were of mild or moderate severity. Tmax 3.00 (2.50–5.00) well-tolerated diarrhea, nausea, headache, and somnolence most common side effects	#FFFF00	Effect study	Not in vitro	0	0
Taylor 2018		double-blind, between subjects, randomized, and placebo controlled, n = 9	13	human	both	1500	mg	25mg/kg	541.2	25455.8	No serious AE, some mild/moderate. Most TEAEs in the gastrointestinal disorders SOC affected a greater proportion of subjects taking CBD than placebo, more frequent headache, dizziness	Oral	25	1500	1500	DAY 7, Male + female, bidaily: morning doses after an overnight fast of at least 10 h, and evening doses were administered after a fast of at least 2 h. All TEAEs were of mild or moderate severity. 3 subjects experienced mild TEAEs of rash, recovered within 6-12 days from onset. tmax 3.00 (2.00–4.00) well-tolerated diarrhea, nausea, headache, and somnolence most common side effects	#FFFF00	Effect study	Not in vitro	0	0
Long 2012	ASR	Between groups, startle, n = 14-17 (veh n = 14-17)	1	mouse	male	100	mg/kg	100.000mg/kg	11692.6	44180.6	Higher mean startle amplitude than vehicle	Intraperitoneal	8	48000	480	Food and water ad libitum.	#FFFF00	Effect study	Not in vitro	0	0
Long 2012	AA	Between groups, light-dark test, n = 14-17 (veh n = 14-17)	1	mouse	male	100	mg/kg	100.000mg/kg	11692.6	44180.6	No effect on ratio of distance in light to total distance travelled	Intraperitoneal	8	48000	480	Food and water ad libitum.	#FFFFFF	Effect study	Not in vitro	0	0
Long 2012	AA	Between groups, open field test, n = 14-17 (veh n = 14-17)	1	mouse	male	100	mg/kg	100.000mg/kg	11692.6	44180.6	No effect on ratio of central to total distance traveled, No effect on motor activity or exploration	Intraperitoneal	8	48000	480	Food and water ad libitum.	#FFFFFF	Effect study	Not in vitro	0	0
Assareh 2020	FC d	Cued fear conditioning, n = 10 (veh n = 10)	1	mouse	male	100	mg/kg	100.000mg/kg	11692.6	44180.6	No differences from veh in % freezing during cue reexposure	Intraperitoneal	8	48000	480	Experimental paradigm 2 days, drug administration and testing on the same day. No information on safety. Food and water ad libitum.	#FFFFFF	Effect study	Not in vitro	0	0
Assareh 2020	FC	Contextual fear conditioning, n = 10 (veh n = 10)	1	mouse	male	100	mg/kg	100.000mg/kg	11692.6	44180.6	No differences from veh in % freezing during context reexposure	Intraperitoneal	8	48000	480	Experimental paradigm 2 days, drug administration and testing on the same day. No information on safety. Food and water ad libitum.	#FFFFFF	Effect study	Not in vitro	0	0
Assareh 2020	S_AA	Contextual fear conditioned, testing in LD-box, n = 13 (veh n = 13)	1	mouse	male	100	mg/kg	100.000mg/kg	11692.6	44180.6	No differences from veh in % time in light (contextual fear conditioned animals)	Intraperitoneal	8	48000	480	Experimental paradigm 2 days, drug administration and testing on the same day. No information on safety. Food and water ad libitum.	#FFFFFF	Effect study	Not in vitro	0	0
Onaivi 1990	AA	Elevated plus maze, n = 10-12 (veh n = 10-12)	1	mouse	male	100	mg/kg	100.000mg/kg	11692.6	44180.6	No differences between drug and veh conditions in % open arm entries; No effect on motor activity	Intraperitoneal	8	48000	480	Food and water ad libitum.	#FFFFFF	Effect study	Not in vitro	0	0
Morris 2020		Fireworks test, crossover design, n = 16 (veh n = 16)	14	dog	both	0.7	mg/kg	0.700mg/kg	36.0061	15918.4	No effect on tail stiff behavior or heart rate across time (prenoise, noise) and period (4 testing occasions. latin square design)	Oral	0.378	22.68	22.68	7 days of drug treatment (twice daily half the daily dose) followed by testing (~4-6 h last treats before testing). Fed. CBD extracted from hemp.	#FFFFFF	Effect study	Not in vitro	0	0
O'Brien 2013	AA	Between groups, light dark test, n = 8 (veh n = 8)	14	rat	male	2.5	mg/kg	2.500mg/kg	16.75	10308	No differences in time in lit box, activity level, No differences in motor activity	Intraperitoneal	0.4	720	24	Daily administration for 14 days. Food and water ad libitum.	#FFFFFF	Effect study	Not in vitro	0	0
Deiana 2012	RCLB	marble burying, n=15 (veh n = 15)	1	mouse	male	120	mg/kg	120.000mg/kg	14228.6	53016.7	Decreased marble burying	Intraperitoneal	9.6	57600	576	Food and water ad libitum. Administration 2 h before testing. Cremophor solvent	#00B050	Security study	Not in vitro	0	0
Deiana 2012	RCLB	marble burying, n=15 (veh n = 15)	1	mouse	male	120	mg/kg	120.000mg/kg	14228.6	53016.7	No effect on marble burying	Intraperitoneal	9.6	57600	576	Administration 6 h before testing. Cremophor solvent	#FFFFFF	Security study	Not in vitro	0	0
Kajero 2020	AA	Between groups, elevated plus maze, n = 7 (veh n = 7)	21	rat	male	5	mg/kg	5.000mg/kg	65.271	17325	No differences from veh in time spent in open arm	Oral	0.8	960	48	Administered daily for 21 days, last dose 24 h before testing. Food and water ad libitum. No effect on locomotor activity.	#FFFFFF	Effect study	Not in vitro	0	0
Kajero 2020	AA	Between groups, elevated plus maze, n = 7 (veh n = 7)	21	rat	male	5	mg/kg	5.000mg/kg	65.271	17325	No effect on locomotor activity, object recognition memory, or fasting blood sugar, weight gain compared to veh	Oral	0.8	960	48	Administered daily for 21 days, last dose 24 h before testing. Food and water ad libitum.	#FFFF00	Effect study	Not in vitro	0	0
Stern 2012	FC	Between groups, contextual fear conditioning,	22	rat	male	10	mg/kg	10.000mg/kg	67	64793.1	Decreased % freezing time during context reexposure 1 day and 22 days after memory reactivation.	Intraperitoneal	1.6	2880	96	Administration immediately after memory reactivation. Food and water ab libitum. No information about safety.	#00B050	Effect study	Not in vitro	0	0
Vaughn 2020		pharmacokinetic study, n=4, day 28	28	dog		1	mg/kg	1.000mg/kg	53	32680.6	No clinically relevant effects (reported in more detail in supplement), mild AEs only, greater decrease in body weight across 4 weeks than placebo	Oral	0.54	32.4	32.4	Once daily, purified CBD >95% wt/wt, diluted with MCT oil to achieve 7.5 mg/ml, tmax=3	#FFFF00	Security study	Not in vitro	0	0
Vaughn 2020		pharmacokinetic study, n=4, day 28	28	dog		2	mg/kg	2.000mg/kg	115	35658.3	No clinically relevant effects (reported in more detail in supplement), mild AEs only, greater decrease in body weight across 4 weeks than placebo	Oral	1.08	64.8	64.8	Once daily, purified CBD >95% wt/wt, diluted with MCT oil to achieve 15 mg/ml, tmax=2.3	#FFFF00	Security study	Not in vitro	0	0
Vaughn 2020		pharmacokinetic study, n=4, day 28	28	dog		4	mg/kg	4.000mg/kg	194	42452.4	No clinically relevant effects (reported in more detail in supplement), mild AEs only, greater decrease in body weight across 4 weeks than placebo	Oral	2.16	129.6	129.6	Once daily, purified CBD >95% wt/wt, diluted with MCT oil to achieve 30 mg/ml, tmax=3.3	#FFFF00	Security study	Not in vitro	0	0
Bartner 2018		pharmacokinetic open-label study, 5 pp	28	dog	male	75	mg	7.5mg/kg	935.153	NA	PK only, 2 wk q12h	Oral	4.05	243	243	12 h fast. Microencapsulated oil beads, 2 wk q12h. Geen tmax?	#FFFFFF	Security study	Not in vitro	0	0
Bartner 2018		pharmacokinetic open-label study, 5 pp	28	dog	male	75	mg	7.5mg/kg	940.309	NA	PK only, 2 wk q12h	Oral	4.05	243	243	12 h fast. CBD-infused oil 2 wk q12h. Geen tmax?	#FFFFFF	Security study	Not in vitro	0	0
Masataka 2019		Between groups, clinical trial, n = 17 (PLB n = 20)	28	human	both	300	mg	5mg/kg	300.789	51952	Anxiolytic effect (pre-post change) on FNE questionnaire	Oral	5	300	300	Ingestion daily for 4 weeks. At the follow-up conducted after the completion of the intervention, none of the participants had any significant health complaint Subjects who received previous or concurrent psychological or drug treatment were not included.	#00B050	Effect study	Not in vitro	0	0
Vaughn 2020		pharmacokinetic study, n=4, day 28	28	dog		12	mg/kg	12.000mg/kg	285	85283.6	No clinically relevant changes (reported in more detail in supplement) according to authors, increase in serum ALP, hypersalivation	Oral	6.48	388.8	388.8	Once daily, purified CBD >95% wt/wt, diluted with MCT oil to achieve 90 mg/ml, tmax = 5.8	#FFFF00	Security study	Not in vitro	0	0
Bartner 2018		pharmacokinetic open-label study, 5 pp	28	dog	male	150	mg	15mg/kg	821.34	NA	PK only, 2 wk q12h	Oral	8.1	486	486	12 h fast. Microencapsulated oil beads, 2 wk q12h. Geen tmax?	#FFFFFF	Security study	Not in vitro	0	0
Bartner 2018		pharmacokinetic open-label study, 5 pp	28	dog	male	75	mg	7.5mg/kg	636.94	NA	PK only, 2 wk q12h	Transdermal	4.05	243	243	12 h fast. CBD-infused transdermal cream 2 wk q12h. Geen tmax?	#FFFFFF	Security study	Not in vitro	0	0
Bartner 2018		pharmacokinetic open-label study, 5 pp	28	dog	male	150	mg	15mg/kg	937.329	NA	PK only, 2 wk q12h	Oral	8.1	486	486	12 h fast. CBD-infused oil 2 wk q12h. Geen tmax?	#FFFFFF	Security study	Not in vitro	0	0
Bartner 2018		pharmacokinetic open-label study, 5 pp	28	dog	male	150	mg	15mg/kg	740.896	NA	PK only, 2 wk q12h	Transdermal	8.1	486	486	12 h fast. CBD-infused transdermal cream 2 wk q12h. Geen tmax?	#FFFFFF	Security study	Not in vitro	0	0
Gáll (2020)	S_AA	Between groups, open field test, n = 8 (veh n = 10)	31	rat	male	10	mg/kg	10.000mg/kg	67	91299.3	No differences from veh in center time (rats CUMS exposed)	Intraperitoneal	1.6	2880	96	Administration daily for 32 days, continued throughout testing, CUMS exposed for 28 days, OFT and EPM at day 29 and 31. Food and water ad libitum, except during deprivation periods in CUMS protocol.	#FFFFFF	Effect study	Not in vitro	0	0
Gáll (2020)	S_AA	Between groups, EPM, n = 8 (veh n = 10)	31	rat	male	10	mg/kg	10.000mg/kg	67	91299.3	No differences from veh in % open arm entries (rats CUMS exposed)	Intraperitoneal	1.6	2880	96	Administration daily for 32 days, continued throughout testing, CUMS exposed for 28 days, OFT and EPM at day 29 and 31. Food and water ad libitum, except during deprivation periods in CUMS protocol.	#FFFFFF	Effect study	Not in vitro	0	0
Gáll (2020)	S_AA	Between groups, open field test, EPM n = 8 (veh n = 10)	31	rat	male	10	mg/kg	10.000mg/kg	67	91299.3	Higher motor activity than veh in the open field (no differences from veh in motor activity in epm), increase in body weight gain across 28 days (rats CUMS exposed)	Intraperitoneal	1.6	2880	96	Administration daily for 32 days, continued throughout testing. CUMS exposed for 28 days (OFT on day 29 and EPM on day 31). Food and water ad libitum, except during deprivation periods in CUMS protocol.	#FFFF00	Effect study	Not in vitro	0	0
Bartner 2018		pharmacokinetic open-label study, 5 pp	56	dog	male	75	mg	7.5mg/kg	879.438	NA	PK only, 4 wk q12h	Oral	4.05	243	243	12 h fast. Microencapsulated oil beads, 4 wk q12h. Geen tmax?	#FFFFFF	Security study	Not in vitro	0	0
Bartner 2018		pharmacokinetic open-label study, 5 pp	56	dog	male	75	mg	7.5mg/kg	775.973	NA	PK only, 4 wk q12h	Transdermal	4.05	243	243	12 h fast. CBD-infused transdermal cream 4 wk q12h. Geen tmax?	#FFFFFF	Security study	Not in vitro	0	0
Bartner 2018		pharmacokinetic open-label study, 5 pp	56	dog	male	75	mg	7.5mg/kg	936.095	NA	PK only, 4 wk q12h	Oral	4.05	243	243	12 h fast. CBD-infused oil 2 wk q12h. Geen tmax?	#FFFFFF	Security study	Not in vitro	0	0
Bartner 2018		pharmacokinetic open-label study, 5 pp	56	dog	male	150	mg	15mg/kg	922.362	NA	PK only, 4 wk q12h	Oral	8.1	486	486	12 h fast. CBD-infused oil 2 wk q12h. Geen tmax?	#FFFFFF	Security study	Not in vitro	0	0
Bartner 2018		pharmacokinetic open-label study, 5 pp	56	dog	male	150	mg	15mg/kg	728.736	NA	PK only, 4 wk q12h	Transdermal	8.1	486	486	12 h fast. CBD-infused transdermal cream 4 wk q12h. Geen tmax?	#FFFFFF	Security study	Not in vitro	0	0
Bartner 2018		pharmacokinetic open-label study, 5 pp	56	dog	male	150	mg	15mg/kg	947.618	NA	PK only, 4 wk q12h	Oral	8.1	486	486	12 h fast. Microencapsulated oil beads, 2 wk q12h. Geen tmax?	#FFFFFF	Security study	Not in vitro	0	0
Taylor 2020		pharmacokinetic study, n = 30	56	human	both	750	mg	12.5mg/kg	315.66	121017	2 cases of potential drug-induced liver injury leading to withdrawal, recovery after CBD withdrawal and cases did not fulfill Hy's Law for DILI.	Oral	12.5	750	750	Bidaily dose	#FFC000	Effect study	Not in vitro	0	0
Bartner 2018		pharmacokinetic open-label study, 5 pp	84	dog	male	75	mg	7.5mg/kg	638.346	NA	PK only, 6 wk q12h	Oral	4.05	243	243	12 h fast. Microencapsulated oil beads, 6 wk q12h. Geen tmax?	#FFFFFF	Security study	Not in vitro	0	0
Bartner 2018		pharmacokinetic open-label study, 5 pp	84	dog	male	75	mg	7.5mg/kg	757.72	NA	PK only, 6 wk q12h	Transdermal	4.05	243	243	12 h fast. CBD-infused transdermal cream 6 wk q12h. Geen tmax?	#FFFFFF	Security study	Not in vitro	0	0
Bartner 2018		pharmacokinetic open-label study, 5 pp	84	dog	male	75	mg	7.5mg/kg	827.948	NA	PK only, 6 wk q12h	Oral	4.05	243	243	12 h fast. CBD-infused oil 2 wk q12h. Geen tmax?	#FFFFFF	Security study	Not in vitro	0	0
Bartner 2018		pharmacokinetic open-label study, 5 pp	84	dog	male	150	mg	15mg/kg	755.862	NA	PK only, 6 wk q12h	Oral	8.1	486	486	12 h fast. CBD-infused oil 6 wk q12h. Geen tmax?	#FFFFFF	Security study	Not in vitro	0	0
Bartner 2018		pharmacokinetic open-label study, 5 pp	84	dog	male	150	mg	15mg/kg	777.376	NA	PK only, 6 wk q12h	Oral	8.1	486	486	12 h fast. Microencapsulated oil beads, 6 wk q12h. Geen tmax?	#FFFFFF	Security study	Not in vitro	0	0
Bartner 2018		pharmacokinetic open-label study, 5 pp	84	dog	male	150	mg	15mg/kg	823.211	NA	PK only, 6 wk q12h	Transdermal	8.1	486	486	12 h fast. CBD-infused transdermal cream 6 wk q12h. Geen tmax?	#FFFFFF	Security study	Not in vitro	0	0

## Sheet: Rats
study id	test	study design	study duration	species	gender	dose	dose Units	dose in ib-units	Cmax	AUC	Effects	administration route	HED(mg/kg)	HED(*60) * estimated F and correction factor	HED(mg)(*60kg)	remarks	colorcode	type	In vitro study	Protein binding	Molecular weight		HED mouse oral	10	HED mouse intraperitoneal	100	HED rat intraperitoneal	30	HED rat oral	20
Onaivi 1990	AA	Between groups, elevated plus maze, n = 10-12 (veh n = 10-12)	1	mouse	male	0.01	mg/kg	0.010mg/kg	0.2466	4.41806	No differences between drug and veh conditions in % open arm entries, No effect on motor activity	Intraperitoneal	0.001	4.8	0.048	Food and water ad libitum.	#FFFFFF	Effect study	Not in vitro	0	0
Knaub 2019		"single dose, randomized, double-blind, cross-over study design16 pp"	1	human	both	25	mg	0.41666666666667mg/kg	3.05	19.23	Adverse events not related to study product noted within 24 h post-dosing included headache (in six subjects), nausea (in 1 subject) and menstrual cramps (in 1 subject). One adverse event was rated as unlikely related to study product by subject (diarrhea approximately 29 h after product ingestion). There were no serious adverse events.	Oral	0.417	25	25	medium-chain triglycerides-cannabidiol (MCT-CBD). Tmax 3. Fasted. Adverse events not related to study product noted within 24 h post-dosing included headache (in six subjects), nausea (in 1 subject) and menstrual cramps (in 1 subject). One adverse event was rated as unlikely related to study product by subject (diarrhea approximately 29 h after product ingestion). There were no serious adverse ev…	#FFFF00	Effect study	Not in vitro	0	0
Knaub 2019		single dose, randomized, double-blind, cross-over study design16 pp	1	human	both	25	mg	0.41666666666667mg/kg	13.53	32.63	Adverse events not related to study product noted within 24 h post-dosing included headache (in six subjects), nausea (in 1 subject) and menstrual cramps (in 1 subject). One adverse event was rated as unlikely related to study product by subject (diarrhea approximately 29 h after product ingestion). There were no serious adverse events.	Oral	0.417	25	25	self-emulsifying drug delivery system-cannabidiol (SEDDS-CBD). Tmax 1. Fasted. Adverse events not related to study product noted within 24 h post-dosing included. headache (in six subjects), nausea (in 1 subject) and menstrual cramps (in 1 subject). One adverse event was rated as unlikely related to study product by subject (diarrhea approximately 29 h after product ingestion). There were no seri…	#FFFF00	Effect study	Not in vitro	0	0
Hosseini 2020		pharmacokinetic, n=12	1	human	both	25	mg	0.41666666666667mg/kg	9.1	33.5	2 Aes: somnolence	Oral	0.417	25	25	sublingual wafer, tmax=4.5	#FFFF00	Effect study	Not in vitro	0	0
Patrician 2019		double-blinded, placebo-controlled, crossover study, 12 pp	1	human	male	45	mg	0.75mg/kg	16.8	2252	no alterations in cognitive function (i.e., working memory), GI symptoms or reported anxiety	Oral	0.75	45	45	Oral capsule, tmax 1.88333333333. Participants were allowed a light, low-fat breakfast 1–2 h prior to reporting to the laboratory each the morning. There were no alterations in cognitive function (i.e., working memory), GI symptoms or reported anxiety (not clear how anxiety was measured); Male, Oral capsule, TurboCBD TM, tmax 2.05. Participants were allowed a light, low-fat breakfast 1–2 h prior …	#FFFFFF	Effect study	Not in vitro	0	0
Patrician 2019		double-blinded, placebo-controlled, crossover study, 12 pp	1	human	male	45	mg	0.75mg/kg	21.2	2860	no alterations in cognitive function (i.e., working memory), GI symptoms or reported anxiety	Oral	0.75	45	45	Male, Oral capsule, TurboCBD TM, tmax 2.05. Participants were allowed a light, low-fat breakfast 1–2 h prior to reporting to the laboratory each the morning. There were no alterations in cognitive function (i.e., working memory), GI symptoms or reported anxiety (not clear how anxiety was measured)	#FFFFFF	Effect study	Not in vitro	0	0
Onaivi 1990	AA	Elevated plus maze, n = 10-12 (veh n = 10-12)	1	mouse	male	0.1	mg/kg	0.100mg/kg	2.466	44.1806	No differences between drug and veh conditions in % open arm entries, No effect on motor activity	Intraperitoneal	0.008	48	0.48	No information about safety. Animals fed.	#FFFFFF	Effect study	Not in vitro	0	0
Hosseini 2020		pharmacokinetic, n=12	1	human	both	50	mg	0.83333333333333mg/kg	15	71	abdominal pain, upper respiratory tract infection, sedation, somnolence, mood altered	Oral	0.833	50	50	sublingual wafer, tmax =4.1	#FFFF00	Effect study	Not in vitro	0	0
Hosseini 2020		pharmacokinetic, n=12	1	human	both	50	mg	0.83333333333333mg/kg	14	73.8	nausea, contusion, presyncope, sedation, sensory disturbance, somnolence	Oral	0.833	50	50	oil solution, tmax =5.2	#FFFF00	Effect study	Not in vitro	0	0
Izgelov 2020a		pharmacokinetic, n=12	1	human	male	90	mg	1.5mg/kg	0.8	8	No AEs	Oral	1.5	90	90	tmax = 8.4 male, oral, CBD-powder, with a glass of water	#FFFFFF	Security study	Not in vitro	0	0
Izgelov 2020a		pharmacokinetic, n=12	1	human	male	90	mg	1.5mg/kg	18	66	4 Aes (3:1 somnolence:abdominal pain), resolved without medical intervention	Oral	1.5	90	90	tmax = 2 male, oral, CBD-SNEDDS, with a glass of water	#FFFF00	Effect study	Not in vitro	0	0
Izgelov 2020a		pharmacokinetic, n=12	1	human	male	90	mg	1.5mg/kg	14	71	4 Aes (3:1 somnolence:abdominal pain), resolved without medical intervention	Oral	1.5	90	90	tmax = 4 male, oral, CBD-Sesame oil, with a glass of water	#FFFF00	Effect study	Not in vitro	0	0
Patrician 2019		double-blinded, placebo-controlled, crossover study, 12 pp	1	human	male	90	mg	1.5mg/kg	54.6	1712.82	no alterations in cognitive function (i.e., working memory), GI symptoms or reported anxiety	Oral	1.5	90	90	Male, Oral capsule, tmax 2.16666666667. Participants were allowed a light, low-fat breakfast 1–2 h prior to reporting to the laboratory each the morning. There were no alterations in cognitive function (i.e., working memory), GI symptoms or reported anxiety (not clear how anxiety was measured)	#FFFFFF	Effect study	Not in vitro	0	0
Patrician 2019		double-blinded, placebo-controlled, crossover study, 12 pp	1	human	male	90	mg	1.5mg/kg	77.6	1712.82	no alterations in cognitive function (i.e., working memory), GI symptoms or reported anxiety	Oral	1.5	90	90	Male, Oral capsule, TurboCBD TM, tmax 1.83333333333. Participants were allowed a light, low-fat breakfast 1–2 h prior to reporting to the laboratory each the morning. There were no alterations in cognitive function (i.e., working memory), GI symptoms or reported anxiety (not clear how anxiety was measured)	#FFFFFF	Effect study	Not in vitro	0	0
Atsmon 2018		pharmacokenitic study, n = 14	1	human	male	100	mg	1.6666666666667mg/kg	47.44	153.04	no serious AEs, headache reported most frequently, no more detailed information available	Oral	1.667	100	100	No serious adverse events. Oral formulation with gelatin matrix pellets.	#FFFF00	Security study	Not in vitro	0	0
Zuardi 2017	SPS	public speaking test, double-blind, placebo-controlled, between subjects study, n = 11-12	1	human	both	100	mg	1.6666666666667mg/kg	165.329	1719.61	No effect on VAMS anxiety, heart rate or blood pressure pre-stress or during public speech; No effect on sedation prestress or during speech	Oral	1.667	100	100	No registration of side effects. Standard breakfast: (200 ml chocolate milk and 100 g of bread with margarine). CBD of 99.6 % purity, dissolved in corn oil at doses of 100 and 200 mg/ml Subjects who were taking medications with the potential to interfere with the study’s results were not included	#FFFFFF	Effect study	Not in vitro	0	0
Uribe-Mariño 2012	defense	Between groups, exposure to predator, n = 11-12 (veh n = 11-12)	1	mouse	male	0.3	mg/kg	0.300mg/kg	7.398	1712.82	Lower behavioral index defensive immobility outside the burrow	Intraperitoneal	0.024	144	1.44	∼99.9% pure. Food and water ad libitum.	#FFFFFF	Effect study	Not in vitro	0	0
Crippa 2021	SPST	double-blind, between subjects, randomized, and placebo controlled	1	human	male	150	mg	2.5 mg/kg	20.7	191.525	No differences from PLB during SPST on VAMS anxiety, heart rate or blood pressure, No sedation and no cognitive or physiological alterations at the different time points of data collection, no adverse events reported	Oral	2.5	150	150	Standardized breakfast, powder form	#FFFFFF	Effect study	Not in vitro
Crippa 2021	SPS	double-blind, between subjects, randomized, and placebo controlled	1	human	male	150	mg	2.5 mg/kg	82.59	305.82	No differences from PLB during SPST on VAMS anxiety, heart rate or blood pressure; No sedation and no cognitive or physiological alterations at the different time points of data collection, no adverse events reported	Oral	2.5	150	150	Standardized breakfast, corn oil	#FFFFFF	Effect study	Not in vitro	0	0
Linares 2019	SPS	between subjects, placebo controlled, randomized, n = 15 (PLB n = 15)	1	human	male	150	mg	2.5mg/kg	199.194	1753.57	No effect on VAMS or blood pressure during speech or during anticipation	Oral	2.5	150	150	HR not reported, no adverse effects reported, no information about fast/fed Powder, 99% purity, disolved in corn oil. Subjects had not taken any medications for at least three months prior to study.	#FFFFFF	Effect study	Not in vitro	0	0
Taylor 2019		pharmacokinitic open-label parallel-group study, n = 8	1	human	both	200	mg	3.3333333333333mg/kg	148	474	No adverse events in normal hepatic functioning individuals; 2 AEs: mild in severity and resolved during the trial (back pain, pain in the hip).	Oral	3.333	200	200	fed (low-protein) tmax 2,3 (in sample with normal hepatitic functioning). Well tolerated, no SAEs. Oral solution.	-1	Effect study	Not in vitro	0	0
Onaivi 1990	AA	Elevated plus maze, n = 10-12 (veh n = 10-12)	1	mouse	male	0.5	mg/kg	0.500mg/kg	12.33	220.903	No differences between drug and veh conditions in % open arm entries, No effect on motor activity	Intraperitoneal	0.04	240	2.4	Food and water ad libitum.	#FFFFFF	Effect study	Not in vitro	0	0
Martín-Gonzáles 2018	RCLB	Between groups, schedule induced polydipsia, n = 10 (veh n = 10)	1	rat	male	1	mg/kg	1.000mg/kg	6.7	294.514	Lower volume of water consumed compared to vehicle (rats were high drinkers in SIP), No effect on motor activity	Intraperitoneal	0.16	288	9.6	Rats were high drinkers in SIP. Food and water ad libitum.	#00B050	Effect study	Not in vitro	0	0
Stern 2015	FC	Between groups, contextual fear conditioning, n = 9 (veh n = 8)	1	rat	male	1	mg/kg	1.000mg/kg	6.7	294.514	No effect on % freezing during context reexposure 1 day after memory reactivation	Intraperitoneal	0.16	288	9.6	Food and water ad libitum. No information on safety.	#FFFFFF	Effect study	Not in vitro	0	0
Almeida 2013	SI	Social interaction test, between subjects, n = 10-12 (veh n = 10-12)	1	rat	male	1	mg/kg	1.000mg/kg	6.7	294.514	No differences from veh in active social interaction time, no effect on motor activity or rearing	Intraperitoneal	0.16	288	9.6	Food and water ad libitum.	#FFFFFF	Effect study	Not in vitro	0	0
Linares 2019	SPS	between subjects, placebo controlled, randomized, n = 15 (PLB n = 15)	1	human	male	300	mg	5mg/kg	300.789	1855.43	Anxiolytic effect on VAMS during speech (not during anticipation), No effect on blood pressure in anticipation of, or during public speaking task	Oral	5	300	300	HR not reported, no adverse effects reported, no information about fast/fed Powder, 99% purity, disolved in corn oil. Subjects had not taken any medications for at least three months prior to study.	#00B050	Effect study	Not in vitro	0	0
Zuardi 1993	SPS	Double-blind, placebo-controlled, between subjects, n = 10 (veh n = 10)	1	human	both	300	mg	5mg/kg	300.789	1855.43	No differences from veh in VAMS, heart rate or systolic blood pressure in anticipation of, or during speech; No effect on sedation or psychomotor performance	Oral	5	300	300	No physical or mental sedation. CBD dissolved in corn oil (100 mg/ml) No information about concomitant medication	#FFFFFF	Effect study	Not in vitro	0	0
Zuardi 2017	SPS	public speaking test, double-blind, placebo-controlled, between subjects study, n = 11-12	1	human	both	300	mg	5mg/kg	300.789	1855.43	No effect on VAMS anxiety, heart rate or blood pressure pre-stress or during public speech; No effect on sedation prestress or during speech	Oral	5	300	300	No registration of side effects. Standard breakfast: (200 ml chocolate milk and 100 g of bread with margarine). CBD of 99.6 % purity, dissolved in corn oil at doses of 100 and 200 mg/ml Subjects who were taking medications with the potential to interfere with the study’s results were not included	#FFFFFF	Effect study	Not in vitro	0	0
Perkins 2020		pharmacokinetic, n=6	1	human	both	5	mg/kg	5.000mg/kg	296	1951	4 AEs in 3 subjects (increased appetite (1), dizziness (1), headache (1), drug eruption (1))	Oral	5	300	300	tmax =4	#FFFF00	Effect study	Not in vitro	0	0
Crippa 2004		Crossover design, n = 10 (PLB n = 10)	1	human	male	400	mg	6.6666666666667mg/kg	368.519	1923.34	Lower VAMS anxiety 75 min after drug intake; CBD attenuated ECD uptake in a cluster encompassing the left parahippocampal gyrus and hippocampus. Conversely, there was a cluster of significantly increased ECD uptake in the CBD ; relative to the placebo condition in the right posterior cingulate gyrus (Subjects with generalized SAD)	Oral	6.667	400	400	approximately 99.9 % purity, dissolved in corn oil. Subjects instructed to have a light, standardized breakfast 2 h before the experiment.	#00B050	Effect study	Not in vitro	0	0
Crippa 2004		Crossover design, n = 10 (PLB n = 10)	1	human	male	400	mg	6.6666666666667mg/kg	368.519	1923.34	Higher mental sedation than veh 75 min after drug intake	Oral	6.667	400	400	approximately 99.9 % purity, dissolved in corn oil. Subjects instructed to have a light, standardized breakfast 2 h before the experiment.	#FFFF00	Effect study	Not in vitro	0	0
Crippa 2011		Crossover design, n = 10 (PLB n = 10)	1	human	male	400	mg	6.6666666666667mg/kg	368.519	1923.34	Lower VAMS anxiety at 75 min after drug intake (Subjects with generalized SAD); CBD attenuated ECD uptake in a cluster encompassing the left parahippocampal gyrus and hippocampus. Conversely, there was a cluster of significantly increased ECD uptake in the CBD relative to the placebo condition in the right posterior cingulate gyrus (Subjects with generalized SAD)	Oral	6.667	400	400	approximately 99.9 % purity, dissolved in corn oil. Subjects instructed to have a light, standardized breakfast 2 h before the experiment.	#00B050	Effect study	Not in vitro	0	0
Long 2012	AA	Between groups, open field test, light-dark test, n = 14-17 (veh n = 14-17)	1	mouse	male	1	mg/kg	1.000mg/kg	24.66	441.806	No effect on ratio of central to total distance traveled, No effect on motor activity or exploration	Intraperitoneal	0.08	480	4.8	Food and water ad libitum.	#FFFFFF	Effect study	Not in vitro	0	0
Assareh 2020	FC d	Cued fear conditioning, n = 10 (veh n = 10)	1	mouse	male	1	mg/kg	1.000mg/kg	24.66	441.806	No differences from veh in % freezing during cue reexposure	Intraperitoneal	0.08	480	4.8	Experimental paradigm 2 days, drug administration and testing on the same day. No information on safety. Food and water ad libitum.	#FFFFFF	Effect study	Not in vitro	0	0
Assareh 2020	FC	Contextual fear conditioning, n = 10 (veh n = 10)	1	mouse	male	1	mg/kg	1.000mg/kg	24.66	441.806	No differences from veh in % freezing during context reexposure	Intraperitoneal	0.08	480	4.8	Experimental paradigm 2 days, drug administration and testing on the same day. No information on safety. Food and water ad libitum.	#FFFFFF	Effect study	Not in vitro	0	0
Long 2010	AA	Between groups, open field test, n = 7-10 (veh n = 7-10)	1	mouse	male	1	mg/kg	1.000mg/kg	24.66	441.806	No differences from veh in distance traveled in center/ total distance, no effect on motor activity	Intraperitoneal	0.08	480	4.8	Food and water ad libitum	#FFFFFF	Effect study	Not in vitro	0	0
Long 2010	ASR	Between groups, startle, n = 8-10 (veh n = 8-10)	1	mouse	male	1	mg/kg	1.000mg/kg	24.66	441.806	No differences from veh in mean startle amplitude following 15 120 dB acoustic stimuli	Intraperitoneal	0.08	480	4.8	Food and water ad libitum	#FFFFFF	Effect study	Not in vitro	0	0
Long 2012	ASR	Between groups, startle, n = 14-17 (veh n = 14-17)	1	mouse	male	1	mg/kg	1.000mg/kg	24.66	441.806	No effect on mean startle amplitude	Intraperitoneal	0.08	480	4.8	Food and water ad libitum.	#FFFFFF	Effect study	Not in vitro	0	0
Onaivi 1990	AA	Elevated plus maze, n = 10-12 (veh n = 10-12)	1	mouse	male	1	mg/kg	1.000mg/kg	24.66	441.806	No differences between drug and veh conditions in % open arm entries; No effect on motor activity	Intraperitoneal	0.08	480	4.8	Food and water ad libitum.	#FFFFFF	Effect study	Not in vitro	0	0
Zagzoog 2020	AA	Open field test, n = 6 (veh n = 6)	1	mouse	male	1	mg/kg	1.000mg/kg	24.66	441.806	No differences from veh in time in center quadrant; No effects in tetrad testing (no cataleptic, hypothermic, anti-nociceptive, hypolocomotive effects)	Intraperitoneal	0.08	480	4.8	Food and water ad libitum	#FFFFFF	Effect study	Not in vitro	0	0
Assareh 2020	S_AA	Contextual fear conditioned, testing in LD-box, n = 14 (veh n = 13)	1	mouse	male	1	mg/kg	1.000mg/kg	24.66	441.806	No differences from veh in % time in light (contextual fear conditioned animals)	Intraperitoneal	0.08	480	4.8	Experimental paradigm 2 days, drug administration and testing on the same day. No information on safety. Food and water ad libitum.	#FFFFFF	Effect study	Not in vitro	0	0
Fusar-Poli 2009		Crossover design, n = 15 (PLB n = 15)	1	human	male	600	mg	10mg/kg	17	780.395	CBD attenuated the BOLD signal in a left medial temporal region, which included the amygdala and the adjacent part of the anterior parahippocampal gyrus, and the anterior and posterior cingulate gyri, the left middle occipital gyrus, and the right posterior lobe of the cerebellum (latter not predicted a priori); CBD attenuated SCR fluctuations when viewing intensely fearful faces, no effect on fl…	Oral	10	600	600	approximately 99.9 % purity, light standardized breakfast 2 hours before the experiment.	#00B050	Effect study	Not in vitro	0	0
Fusar-Poli 2010		Crossover design, n = 15 (PLB n = 15)	1	human	male	600	mg	10mg/kg	17	780.395	CBD disrupted left amygdala and left ACC connectivity during emotional processing	Oral	10	600	600	approximately 99.9 % purity, light standardized breakfast 2 hours before the experiment.	#00B050	Effect study	Not in vitro	0	0
Grimm 2018		pharmacokinetic, n=16, 208 min.	1	human	male	600	mg	10mg/kg	89.1931	780.395	vertigo which lasted for several hours in 1 participant (crossover design, unclear whether related to CBD, or THC, or unrelated), 1 subject did not complete the study because of nausea after receiving THC, no sig. effect on affective state/state anxiety, dissociative symptoms	Oral	10	600	600	male, oral capsule after 350 kcal sandwich	#FFFF00	Effect study	Not in vitro	0	0
Bergamaschi 2011	SPS	Double blind, placebo controlled, between subjects, n = 12 (veh n =12)	1	human	both	600	mg	10mg/kg	503.979	2059.16	Reduced anxiety during anticipatory (SSPS-N) and speech performance (VAMS and SSPS-N); No effect anticipating speech performance or during speech performance, on blood pressure, heart rate, and skin conductance; No effect on cognitive impairment anticipating or during speech performance,	Oral	10	600	600	Approximately 99.9% purity, dissolved in corn oil. All participants were treatment-naïve (either with pharmacotherapy or psychotherapy)	#00B050	Effect study	Not in vitro	0	0
Bergamaschi 2011	SPS	Double blind, placebo controlled, between subjects, n = 12 (veh n =12)	1	human	both	600	mg	10mg/kg	503.979	2059.16	Less decrease in sedation for CBD compared to PLB anticipating (not during) speech	Oral	10	600	600	Approximately 99.9% purity, dissolved in corn oil. All participants were treatment-naïve (either with pharmacotherapy or psychotherapy)	#00B050	Effect study	Not in vitro	0	0
Linares 2019	SPS	between subjects, placebo controlled, randomized, n = 12 (PLB n = 15)	1	human	male	600	mg	10mg/kg	503.979	2059.16	No effect on VAMS or blood pressure during speech or during anticipation	Oral	10	600	600	HR not reported, no adverse effects reported, no information about fast/fed Powder, 99% purity, disolved in corn oil. Subjects had not taken any medications for at least three months prior to study.	#FFFFFF	Effect study	Not in vitro	0	0
Perkins 2020		pharmacokinetic, n=6	1	human	both	10	mg/kg	10.000mg/kg	704	4466	1 AE in 1 subject: headache	Oral	10	600	600	tmax = 3.67	#FFFFFF	Effect study	Not in vitro	0	0
Hlozek 2017	AA	Between groups, open field test, n = 10 (veh n = 10)	1	rat	male	10	mg/kg	10.000mg/kg	295	527.4	More motor activity compared to vehicle	Oral	1.6	1920	96	Rats were denied food for 12h prior to drug administration	#FFFF00	Effect study	Not in vitro	0	0
Hlozek 2017	ASR	Between groups, startle, n = 10 (veh n = 10)	1	rat	male	10	mg/kg	10.000mg/kg	295	527.4	No effect on startle	Oral	1.6	1920	96	Rats were denied food for 12h prior to drug administration	#FFFF00	Effect study	Not in vitro	0	0
Hlozek 2017	AA	Between groups, open field test, n = 10 (veh n = 10)	1	rat	male	10	mg/kg	10.000mg/kg	295	527.4	No effect on time in centre	Oral	1.6	1920	96	Rats were denied food for 12h prior to drug administration	#FFFF00	Effect study	Not in vitro	0	0
Moreira 2006	FC d	Between groups, vogel conflict test, n = 7 (veh n = 7)	1	rat	male	2.5	mg/kg	2.500mg/kg	16.75	736.285	No differences from veh in no. of punished licks	Intraperitoneal	0.4	720	24	Food and water ad libitum, 24 h before test water deprived. No information on safety.	#FFFFFF	Effect study	Not in vitro	0	0
Crockett 2019		pharmacokinetic, n=29	1	human	both	750	mg	12.5mg/kg	187	1190	14 subjects with mild AEs, 16 AEs total (headache (4), somnolence (2), diarrhea (3), nausea (1), catheter site hematoma (3), dysphonia (1), respiratory/thoracic/mediastinal disorders (2), other(1))	Oral	12.5	750	750	fasted tmax = 4	#FFFF00	Effect study	Not in vitro	0	0
Schoedel 2018		pharmacokinetic study, n = 38	1	human	both	750	mg	12.5mg/kg	336.2	1683.3	AEs not more frequent than in PLB condition	Oral	12.5	750	750	8 day washout between conditions, oral capsule tmax = 5.11 Majority of subjects male	#FFFF00	Effect study	Not in vitro	0	0
Crockett 2019		pharmacokinetic, n=15	1	human	both	750	mg	12.5mg/kg	527	2588	6 subjects with mild AEs, 15 AEs in total (headache (1), somnolence (3), catheter site inflammation (1), diarrhea (1), nausea (1), other (7))	Oral	12.5	750	750	whole milk diet tmax = 5	#FFFF00	Effect study	Not in vitro	0	0
Crockett 2019		pharmacokinetic, n=14	1	human	both	750	mg	12.5mg/kg	722	3394	14 subjects with mild AEs, 17 (?) AEs total (headache (4), somnolence (2), diarrhea (3), nausea (1), catheter site hematoma (3), dysphonia (1), respiratory/thoracic/mediastinal disorders (2), other(1))	Oral	12.5	750	750	low calorie diet tmax = 4.51	#FFFF00	Effect study	Not in vitro	0	0
Crockett 2019		pharmacokinetic, n=15	1	human	both	750	mg	12.5mg/kg	1050	4870	8 subjects with mild AEs, 12 AEs in total (headache (1), somnolence (1), fatigue (1), diarrhea (1), nausea (1), other (7))	Oral	12.5	750	750	high calorie diet tmax = 3	#FFFF00	Security study	Not in vitro	0	0
O'Brien 2013	AA	Between groups, light dark test, n = 8 (veh n = 8)	1	rat	male	2.5	mg/kg	2.500mg/kg	16.75	736.285	No differences in time in lit box, activity level,	Intraperitoneal	0.4	720	24	Food and water ad libitum	#FFFFFF	Effect study	Not in vitro	0	0
Guimarães 1990	AA	Between groups, elevated plus maze, n = 10 (veh n = 10)	1	rat	male	2.5	mg/kg	2.500mg/kg	16.75	736.285	Higher % of open arm entries compared to veh, No effect on motor activity	Intraperitoneal	0.4	720	24	Food and water ad libitum.	#00B050	Effect study	Not in vitro	0	0
Zuardi 2017	SPS	public speaking test, double-blind, placebo-controlled, between subjects study, n = 11-12	1	human	both	900	mg	15mg/kg	707.169	2262.89	No effect on VAMS anxiety pre-stress or during public speech; No effect on heart rate or blood pressure pre-stress or during public speech; No effect on sedation prestress or during speech	Oral	15	900	900	No registration of side effects. standard breakfast: (200 ml chocolate milk and 100 g of bread with margarine). CBD of 99.6 % purity, dissolved in corn oil at doses of 100 and 200 mg/ml Subjects who were taking medications with the potential to interfere with the study’s results were not included	#FFFFFF	Effect study	Not in vitro	0	0
Onaivi 1990	AA	Elevated plus maze, n = 10-12 (veh n = 10-12)	1	mouse	male	2.5	mg/kg	2.500mg/kg	61.65	1104.51	No differences between drug and veh conditions in % open arm entries; No effect on motor activity	Intraperitoneal	0.2	1200	12	Food and water ad libitum.	#FFFFFF	Effect study	Not in vitro	0	0
Perkins 2020		pharmacokinetic, n=6	1	human	both	20	mg/kg	20.000mg/kg	1090	8248	5 AE in 3 subjects (diarrhea (2), nausea (1))	Oral	20	1200	1200	tmax = 4.06	#FFFF00	Effect study	Not in vitro	0	0
Aso (2019)	AA	Between groups, open field test, n = 7 (veh n = 7)	1	mouse	male	3	mg/kg	3.000mg/kg	73.98	1325.42	No differences in time in center; No effect on locomotion (or object recognition memory)	Intraperitoneal	0.24	1440	14.4	Food and water ad libitum.	#FFFFFF	Effect study	Not in vitro	0	0
Schiavon 2016	AA	Between groups, elevated plus maze, n = 8 (veh n = 9)	1	mouse	male	3	mg/kg	3.000mg/kg	73.98	1325.42	Higher % of open arm entries than vehicle group, No effect on motor activity	Intraperitoneal	0.24	1440	14.4	Food and water ab libitum.	#00B050	Effect study	Not in vitro	0	0
Twardowschy 2013	defense	Between groups, exposure to predator, n = 9-15 (veh n = 9-15)	1	mouse	male	3	mg/kg	3.000mg/kg	73.98	1325.42	Lower behavioral index for defensive immobility outside the burrow	Intraperitoneal	0.24	1440	14.4	Food and water ad libitum. No information on safety	#00B050	Effect study	Not in vitro	0	0
Uribe-Mariño 2012	defense	Between groups, exposure to predator, n = 11-12 (veh n = 11-12)	1	mouse	male	3	mg/kg	3.000mg/kg	73.98	1325.42	Lower behavioral index for defensive immobility outside the burrow	Intraperitoneal	0.24	1440	14.4	∼99.9% pure. Food and water ad libitum.	#FFFFFF	Effect study	Not in vitro	0	0
Zagzoog 2020	AA	Open field test, n = 6 (veh n = 6)	1	mouse	male	3	mg/kg	3.000mg/kg	73.98	1325.42	No differences from veh in time in center quadrant; No effects in tetrad testing (no cataleptic, hypothermic, anti-nociceptive, hypolocomotive effects)	Intraperitoneal	0.24	1440	14.4	Food and water ad libitum	#FFFFFF	Effect study	Not in vitro	0	0
Moreira 2006	FC d	Between groups, vogel conflict test, n = 7 (veh n = 7)	1	rat	male	2.5	mg/kg	2.5mg/kg	16.75	736.285	No difference in no. of punished licks	Intraperitoneal	0.4	720	24	Food and water ad libitum, 24 h before test water deprived. No information on safety.
Martín-Gonzáles 2018	RCLB	Between groups, schedule induced polydipsia, n = 10 (veh n = 10)	1	rat	male	3	mg/kg	3.000mg/kg	20.1	883.542	No differences in volume of water consumed between vehicle and CBD (rats were high drinkers in SIP), No effect on motor activity (rats were high drinkers in SIP)	Intraperitoneal	0.48	864	28.8	Rats were high drinkers in SIP. Food and water ad libitum.	#FFFFFF	Effect study	Not in vitro	0	0
Stern 2012	FC	Between groups, contextual fear conditioning, n = 6-12 (veh n = 6-12)	1	rat	male	3	mg/kg	3.000mg/kg	20.1	883.542	Decreased % freezing time during context reexposure 1 day after memory reactivation.	Intraperitoneal	0.48	864	28.8	Administration immediately after memory reactivation. Food and water ab libitum. No information about safety.	#00B050	Effect study	Not in vitro	0	0
Shoval 2016	AA	Between groups, novel object exploration, n = 11-14 (veh n = 11-14)	1	rat	male	15	mg/kg	15.000mg/kg	321.851	1142.6	No differences from veh in NOE, No effect on motor behaviour, WKY rats	Oral	2.4	2880	144	WKY rat. crystalline product, above 99% pure, vehicle of 100 microliter ethanol laced into high-fat diet pellet	#FFFFFF	Effect study	Not in vitro	0	0
Shoval 2016	AA	Between groups, elevated plus maze, n = 13-16 (veh n = 13-16)	1	rat	male	15	mg/kg	15.000mg/kg	321.851	1142.6	No differences from veh in EPM, Wistar rats	Oral	2.4	2880	144	crystalline product, above 99% pure, vehicle of 100 microliter ethanol laced into high-fat diet pellet	#FFFFFF	Effect study	Not in vitro	0	0
Shoval 2016	AA	Between groups, novel object exploration, n = 13-16 (veh n = 13-16)	1	rat	male	15	mg/kg	15.000mg/kg	321.851	1142.6	No differences from veh in NOE, no effect on motor behaviour, Wistar rats	Oral	2.4	2880	144	crystalline product, above 99% pure, vehicle of 100 microliter ethanol laced into high-fat diet pellet	#FFFFFF	Effect study	Not in vitro	0	0
Shoval 2016	AA	Between groups, elevated plus maze, n = 11-14 (veh n = 11-14)	1	rat	male	15	mg/kg	15.000mg/kg	321.851	1142.6	No differences from veh in EPM, WKY rats	Oral	2.4	2880	144	WKY rat. crystalline product, above 99% pure, vehicle of 100 microliter ethanol laced into high-fat diet pellet	#FFFFFF	Effect study	Not in vitro	0	0
Almeida 2013	SI	Social interaction test, between subjects, n = 10-12 (veh n = 10-12)	1	rat	male	5	mg/kg	5.000mg/kg	33.5	1472.57	No differences from veh in active social interaction time; No effect on motor activity or rearing	Intraperitoneal	0.8	1440	48	Food and water ad libitum.	#FFFFFF	Effect study	Not in vitro	0	0
Guimarães 1990	AA	Between groups, elevated plus maze, n = 10 (veh n = 10)	1	rat	male	5	mg/kg	5.000mg/kg	33.5	1472.57	Higher % of open arm entries compared to veh; No effect on motor activity	Intraperitoneal	0.8	1440	48	Food and water ad libitum.	#00B050	Effect study	Not in vitro	0	0
Guimarães 1994	AA	Between groups, elevated plus maze, n = 5 (veh n = 22)	1	rat	male	5	mg/kg	5.000mg/kg	33.5	1472.57	Higher % open arm entries, No effect on motor activity	Intraperitoneal	0.8	1440	48	Food and water ad libitum.	#FFFFFF	Effect study	Not in vitro	0	0
Taylor 2018		pharmacokinetic study, n = 6	1	human	both	1500	mg	25mg/kg	292.4	1618	adverse events in 4 subjects (vs 5 in placebo, n=8), nausea, somnolence, headache, dizziness, attention disturbance	Oral	25	1500	1500	Fasted individuals. No serious AE, some mild/moderate. Oral CBD Solution.	#FFFF00	Effect study	Not in vitro	0	0
Taylor 2018		pharmacokinetic open-label randomized cross-over study, n = 12	1	human	both	1500	mg	25mg/kg	335.4	2198	diarrhea (3), headache (1), somnolence (1), no PLB group comparison	Oral	25	1500	1500	Fasted individuals. No serious AE, some mild/moderate. Oral CBD Solution.	#FFFF00	Effect study	Not in vitro	0	0
Schoedel 2018		pharmacokinetic study, n = 39	1	human	both	1500	mg	25mg/kg	524.5	2713	gastrointestinal symptoms and headache more frequent than with PLB, 1 aspartate aminotransferase [AST] increase (considered treatment-related) leading to withdrawal	Oral	25	1500	1500	8 day washout between conditions, oral capsule tmax = 6.13 Majority of subjects male	#FFFF00	Effect study	Not in vitro	0	0
Taylor 2018		pharmacokinetic open-label randomized cross-over study, n = 12	1	human	both	1500	mg	25mg/kg	1628	8669	fed, No serious AE, some mild/moderate. More somnolence than in fasted condition	Oral	25	1500	1500	Fed high-fat diet. No serious AE, some mild/moderate. Oral CBD Solution.	#FFFF00	Effect study	Not in vitro	0	0
Jurkus 2016	FC d	Between groups, cued fear conditioning, n = 10 (veh n = 11)	1	rat	male	5	mg/kg	5.000mg/kg	33.5	1472.57	No effect on within-session extinction or extinction recall	Intraperitoneal	0.8	1440	48	Food and water ad libitum. No information on safety	#FFFFFF	Effect study	Not in vitro	0	0
Malone 2009	SI	Between groups, social interaction test, n = 6 (veh n = 6)	1	rat	male	5	mg/kg	5.000mg/kg	33.5	1472.57	No differences from veh in active social interaction time; No effect on motor activity	Intraperitoneal	0.8	1440	48	Food and water available ad libitum.	#FFFFFF	Effect study	Not in vitro	0	0
Rock 2017	AA	Light-dark box, n = 7 (veh n = 15)	1	rat	male	5	mg/kg	5.000mg/kg	33.5	1472.57	No differences from vehicle in mean time in light box	Intraperitoneal	0.8	1440	48	No information on safety. Animals were fed	#FFFFFF	Effect study	Not in vitro	0	0
Casarotto 2010	RCLB	Between subjects, marble burying test, placebo controlled, n = 6 (veh n = 7)	1	mouse	male	5	mg/kg	5.000mg/kg	123.3	2209.03	No effect on marble burying	Intraperitoneal	0.4	2400	24	Mice had free access to food and water. No adverse effects reported	#FFFFFF	Effect study	Not in vitro	0	0
Kasten 2019	AA	Between groups, elevated plus maze, n = 7-10 (veh n = 7-10)	1	mouse	male	5	mg/kg	5.000mg/kg	123.3	2209.03	No differences from veh in time in open arms	Intraperitoneal	0.4	2400	24	Single housed animals. No information about food intake.	#00B050	Effect study	Not in vitro	0	0
Kasten 2019	AA	Between groups, open field test, n = 7-10 (veh n = 7-10)	1	mouse	male	5	mg/kg	5.000mg/kg	123.3	2209.03	Higher % time in center compared to veh; no effect on motor activity	Intraperitoneal	0.4	2400	24	Single housed animals. No information about food intake.	#00B050	Effect study	Not in vitro	0	0
Kasten 2019	AA	Between groups, elevated plus maze, n = 7-10 (veh n = 7-10))	1	mouse	female	5	mg/kg	5.000mg/kg	123.3	2209.03	No differences from veh in time in open arms	Intraperitoneal	0.4	2400	24	Single housed animals. No information about food intake.	#FFFFFF	Effect study	Not in vitro	0	0
Kasten 2019	AA	Between groups, open field test, n = 7-10 (veh n = 7-10))	1	mouse	female	5	mg/kg	5.000mg/kg	123.3	2209.03	No differences in % time in center, No effect on motor activity	Intraperitoneal	0.4	2400	24	Single housed animals. No information about food intake.	#FFFFFF	Effect study	Not in vitro	0	0
Navarrete 2018	AA	Between groups, light dark box test, n = 8 (veh n = 8)	1	mouse	male	5	mg/kg	5.000mg/kg	123.3	2209.03	No difference from vehicle in time spent on the light side; No effect on motor activity and number of rearings, rubbings and jumpings	Intraperitoneal	0.4	2400	24	No information on food intake	#FFFFFF	Effect study	Not in vitro	0	0
Onaivi 1990	AA	Elevated plus maze, n = 10-12 (veh n = 10-12)	1	mouse	male	5	mg/kg	5.000mg/kg	123.3	2209.03	No differences between drug and veh conditions in % open arm entries; No effect on motor activity	Intraperitoneal	0.4	2400	24	Food and water ad libitum.	#FFFFFF	Effect study	Not in vitro	0	0
Zieba 2019	AA	Between groups, elevated plus maze, n = 12 (veh n = 12)	1	mouse	male	5	mg/kg	5.000mg/kg	123.3	2209.03	No difference from vehicle in % of distance traveled in open arms; No effect on locomotion, exploration, sociability or spatial memory	Intraperitoneal	0.4	2400	24	Food and water available ab libitum. No effect on cognitive performance or locomotor effects. Cmax of 30 min after administration.	#FFFFFF	Effect study	Not in vitro	0	0
Zieba 2019	AA	Between groups, open field test, n = 12 (veh n = 12)	1	mouse	male	5	mg/kg	5.000mg/kg	123.3	2209.03	No difference from vehicle in ratio of total distance spent in center zone, No effect on locomotion, exploration, sociability or spatial memory	Intraperitoneal	0.4	2400	24	Food and water available ab libitum. No effect on cognitive performance or locomotor effects. Cmax of 30 min after administration.	#FFFFFF	Effect study	Not in vitro	0	0
Long 2010	AA	Between groups, open field test, n = 7-10 (veh n = 7-10)	1	mouse	male	5	mg/kg	5.000mg/kg	123.3	2209.03	No differences from veh in time in distance traveled in center/ total distance, no effect on motor activity	Intraperitoneal	0.4	2400	24	Food and water ad libitum	#FFFFFF	Effect study	Not in vitro	0	0
Long 2010	ASR	Between groups, startle, n = 8-10 (veh n = 8-10)	1	mouse	male	5	mg/kg	5.000mg/kg	123.3	2209.03	No differences from veh in mean startle amplitude following 15 120 dB acoustic stimuli	Intraperitoneal	0.4	2400	24	Food and water ad libitum	#FFFFFF	Effect study	Not in vitro	0	0
Nardo 2014	RCLB	Between groups, marble burying test, n = 9 (veh n = 11)	1	mouse	male	5	mg/kg	5.000mg/kg	123.3	2209.03	No difference in no. of buried marbles	Intraperitoneal	0.4	2400	24	Food and water ad libitum.	#FFFFFF	Effect study	Not in vitro	0	0
Rock 2017	S_AA	Light-dark box, animals exposed to foot shock stress, n = 6 (veh n = 15)	1	rat	male	5	mg/kg	5.000mg/kg	33.5	1472.57	Higher mean time in light box compared to vehicle in rats exposed to foot shock (animals pre-exposed to foot shock stress)	Intraperitoneal	0.8	1440	48	No information on safety. Animals were fed	#00B050	Effect study	Not in vitro	0	0
Shallcross 2019	AA	Between groups, light-dark test, n = 8 (veh n = 8)	1	rat	male	5	mg/kg	5.000mg/kg	33.5	1472.57	Decreased latency to enter the light compartment (stress-susceptible phenotype, predator-stress scent exposed)	Intraperitoneal	0.8	1440	48	Food and water available ad libitum. No information on safety Stress-susceptible phenotype (in EPM and habituation of ASR), and predator-stress scent exposed	#00B050	Effect study	Not in vitro	0	0
Moreira 2006	FC d	Between groups, vogel conflict test, n = 7 (veh n = 7)	1	rat	male	5	mg/kg	5.000mg/kg	33.5	1472.57	No differences from veh in no. of punished licks	Intraperitoneal	0.8	1440	48	Food and water ad libitum, 24 h before test water deprived. No information on safety.	#FFFFFF	Effect study	Not in vitro	0	0
Moreira 2006	FC d	Between groups, vogel conflict test, n = 7 (veh n = 7)	1	rat	male	5	mg/kg	5mg/kg	33.5	1472.57	No difference in no. of punished licks	Intraperitoneal	0.8	1440	48	Food and water ad libitum, 24 h before test water deprived. No information on safety.
Gáll 2020	AA	Between groups, open field test, EPM, n = 8 (veh n = 8)	1	rat	male	10	mg/kg	10.000mg/kg	67	2945.14	No effects on motor activity, less rearing compared to vehicle	Intraperitoneal	1.6	2880	96	Food and water ad libitum.	#FFFF00	Effect study	Not in vitro	0	0
Lemos 2010	fnct	Between groups, contextual fear conditioning, n = 9 (veh n = 9)	1	rat	male	10	mg/kg	10.000mg/kg	67	2945.14	Attenuation of c-fos expression in the bed nucleus of the stria terminalis (BNST) after conditioning	Intraperitoneal	1.6	2880	96	Food and water ad libitum. No information on safety.	#00B050	Effect study	Not in vitro	0	0
Mahmud 2010	AA	Between groups, elevated plus maze, n = 5 (veh n = 5)	1	rat	male	10	mg/kg	10.000mg/kg	67	2945.14	More time in open arms than veh; No effect on motor activity	Intraperitoneal	1.6	2880	96	Food and water ad libitum.	#00B050	Effect study	Not in vitro	0	0
Moreira 2006	FC d	Between groups, vogel conflict test, n = 7 (veh n = 7)	1	rat	male	10	mg/kg	10.000mg/kg	67	2945.14	Higher no. of punished licks	Intraperitoneal	1.6	2880	96	Food and water ad libitum, 24 h before test water deprived. No information on safety.	#00B050	Effect study	Not in vitro	0	0
Moreira 2006	FC d	Between groups, vogel conflict test, n = 7 (veh n = 6)	1	rat	male	10	mg/kg	10.000mg/kg	67	2945.14	Higher no. of punished licks	Intraperitoneal	1.6	2880	96	Food and water ad libitum, 24 h before test water deprived. No information on safety.	#00B050	Effect study	Not in vitro	0	0
Resstel 2006	FC	Between groups, contextual fear conditioning, n = 5 (veh n = 5)	1	rat	male	10	mg/kg	10.000mg/kg	67	2945.14	Anxiolytic effect on % time freezing during context reexposure; Anxiolytic effect on change in heart rate after context reexposure	Intraperitoneal	1.6	2880	96	Administration 30 min before 10 min context reexposure. Food and water available ab libitum. No information on safety.	#00B050	Effect study	Not in vitro	0	0
Song 2016	FC	Between subjects, contextual fear conditioning, placebo controlled, n = 7 (veh n = 7)	1	rat	male	10	mg/kg	10.000mg/kg	67	2945.14	No differences in freezing at the end of extinction training, lower % freezing time at test compared to veh	Intraperitoneal	1.6	2880	96	3 days paradigm, but single administration. Strong conditioning paradigm. No information on safety. Food and water available ab libitum.	#00B050	Effect study	Not in vitro	0	0
Song 2016	FC	Between subjects, contextual fear conditioning, placebo controlled, n = 8 (veh n = 8)	1	rat	male	10	mg/kg	10.000mg/kg	67	2945.14	No effect on within-extinction (% freezing time), increased % freezing time at test (anxiogenic effect)	Intraperitoneal	1.6	2880	96	3 days paradigm, but single administration. Weak conditioning paradigm. No information on safety. Food and water available ab libitum.	#FFFF00	Effect study	Not in vitro	0	0
Stern 2012	FC	Between groups, contextual fear conditioning, n = 6-12 (veh n = 6-12)	1	rat	male	10	mg/kg	10.000mg/kg	67	2945.14	Decreased % freezing time during context reexposure 1 day after memory reactivation.	Intraperitoneal	1.6	2880	96	Administration immediately after memory reactivation. Food and water ab libitum. No information about safety.	#00B050	Effect study	Not in vitro	0	0
Stern 2012	FC	Between groups, contextual fear conditioning, n = 6-12 (veh n = 6-12)	1	rat	male	10	mg/kg	10.000mg/kg	67	2945.14	Decreased % freezing time during context reexposure 1 day after memory reactivation and during reïnstatement (after extinction).	Intraperitoneal	1.6	2880	96	Administration immediately after memory reactivation. Food and water ab libitum. No information about safety.	#00B050	Effect study	Not in vitro	0	0
Stern 2012	FC	Between groups, contextual fear conditioning, n = 6-12 (veh n = 6-12)	1	rat	male	10	mg/kg	10.000mg/kg	67	2945.14	Decreased % freezing time during context reexposure 1 day after memory reactivation.	Intraperitoneal	1.6	2880	96	Administration 0.5h after memory reactivation. Food and water ab libitum. No information about safety.	#00B050	Effect study	Not in vitro	0	0
Karniol 1974	AA	Between groups, open field test, n = 12 (veh n = 13)	1	rat	male	10	mg/kg	10.000mg/kg	67	2945.14	No effect on no. of fecal boluses	Intraperitoneal	1.6	2880	96	Duration 2 days, administration and testing on the same day No information about food intake, no information on safety.	#FFFFFF	Effect study	Not in vitro	0	0
Lemos 2010	FC	Between groups, contextual fear conditioning, n = 9 (veh n = 9)	1	rat	male	10	mg/kg	10.000mg/kg	67	2945.14	Lower % freezing during 10 min context reexposure	Intraperitoneal	1.6	2880	96	Food and water ad libitum. No information on safety.	#00B050	Effect study	Not in vitro	0	0
Gáll (2020)	AA	Between groups, open field test, n = 8 (veh n = 8)	1	rat	male	10	mg/kg	10.000mg/kg	67	2945.14	No differences from veh in centre time	Intraperitoneal	1.6	2880	96	Food and water ad libitum.	#FFFFFF	Effect study	Not in vitro	0	0
Gáll (2020)	AA	Between groups, EPM, n = 8 (veh n = 8)	1	rat	male	10	mg/kg	10.000mg/kg	67	2945.14	No differences from veh in % open arm entries	Intraperitoneal	1.6	2880	96	Food and water ad libitum.	#FFFFFF	Effect study	Not in vitro	0	0
Gazarini 2014	FC	Between groups, contextual fear conditioning, n = 10 (veh n = 9)	1	rat	male	10	mg/kg	10.000mg/kg	67	2945.14	Lower % freezing during context test 1 day after context reexposure	Intraperitoneal	1.6	2880	96	Administration immediately after 3 min context reexposure. Food and water ad libitum. No information on safety	#00B050	Effect study	Not in vitro	0	0
Guimarães 1990	AA	Between groups, elevated plus maze, n = 10 (veh n = 10)	1	rat	male	10	mg/kg	10.000mg/kg	67	2945.14	Higher % of open arm entries compared to veh; No effect on motor activity	Intraperitoneal	1.6	2880	96	Food and water ad libitum.	#00B050	Effect study	Not in vitro	0	0
Jurkus 2016	FC d	Between groups, cued fear conditioning, n = 11 (veh n = 11)	1	rat	male	10	mg/kg	10.000mg/kg	67	2945.14	No effect on within-session extinction or extinction recall	Intraperitoneal	1.6	2880	96	Food and water ad libitum. No information on safety	#FFFFFF	Effect study	Not in vitro	0	0
Taylor 2018		pharmacokinetic study, n = 6	1	human	both	3000	mg	50mg/kg	533	2802	AEs in 5 subjects (vs 5 in placebo, n=8) , diarrhea more frequent in CBD compared to PLB condition	Oral	50	3000	3000	Fasted individuals. No serious AE, some mild/moderate. Oral CBD Solution.	#FFFF00	Effect study	Not in vitro	0	0
Almeida 2013	SI	Social interaction test, between subjects, n = 10-12 (veh n = 10-12)	1	rat	male	15	mg/kg	15.000mg/kg	101.515	4417.71	No differences from veh in active social interaction time; No effect on motor activity or rearing	Intraperitoneal	2.4	4320	144	Food and water ad libitum.	#FFFFFF	Effect study	Not in vitro	0	0
Schoedel 2018		pharmacokinetic study, n = 40	1	human	both	4500	mg	75mg/kg	426.9	2290.3	more frequent GI symptoms and headache	Oral	75	4500	4500	8 day washout between conditions, oral capsule tmax = 4.07 Majority of subjects male	#FFFF00	Effect study	Not in vitro	0	0
Taylor 2018		pharmacokinetic study, n = 6	1	human	both	4500	mg	75mg/kg	722.1	3426	AEs in 5 subjects (vs 5 in placebo, n=8), more frequent diarrhea, headache	Oral	75	4500	4500	Fasted individuals. No serious AE, some mild/moderate. Oral CBD Solution.	#FFFF00	Security study	Not in vitro	0	0
Long 2010	AA	Between groups, open field test, n = 7-10 (veh n = 7-10)	1	mouse	male	10	mg/kg	10.000mg/kg	280.56	4418.06	No differences from veh in distance traveled in center/ total distance, no effect on motor activity	Intraperitoneal	0.8	4800	48	Food and water ad libitum	#FFFFFF	Effect study	Not in vitro	0	0
Long 2010	ASR	Between groups, startle, n = 8-10 (veh n = 8-10)	1	mouse	male	10	mg/kg	10.000mg/kg	280.56	4418.06	No differences from veh in mean startle amplitude following 15 120 dB acoustic stimuli	Intraperitoneal	0.8	4800	48	Food and water ad libitum	#FFFFFF	Effect study	Not in vitro	0	0
Assareh 2020	FC	Contextual fear conditioning, n = 10 (veh n = 10)	1	mouse	male	10	mg/kg	10.000mg/kg	280.56	4418.06	No differences from veh in % freezing during context reexposure	Intraperitoneal	0.8	4800	48	Experimental paradigm 2 days, drug administration and testing on the same day. No information on safety. Food and water ad libitum.	#FFFFFF	Effect study	Not in vitro	0	0
Kasten 2019	AA	Between groups, elevated plus maze, n = 7-10 (veh n = 7-10))	1	mouse	female	10	mg/kg	10.000mg/kg	280.56	4418.06	No differences from veh in time in open arms	Intraperitoneal	0.8	4800	48	Single housed animals. No information about food intake.	#FFFFFF	Effect study	Not in vitro	0	0
Kasten 2019	AA	Between groups, open field test, n = 7-10 (veh n = 7-10))	1	mouse	female	10	mg/kg	10.000mg/kg	280.56	4418.06	No differences in % time in center; No effect on motor activity	Intraperitoneal	0.8	4800	48	Single housed animals. No information about food intake.	#FFFFFF	Effect study	Not in vitro	0	0
Todd 2016	fnct	Between groups, open field test, n = 6 (veh n = 6)	1	mouse	male	10	mg/kg	10.000mg/kg	280.56	4418.06	Lower number of c-Fos positive neurons in the central nucleus of the amygdala than in veh condition, no prespecified hypothesis, no effects in other areas;	Intraperitoneal	0.8	4800	48	Food and water ad libitum.	#00B050	Effect study	Not in vitro	0	0
Zagzoog 2020	AA	Open field test, n = 6 (veh n = 6)	1	mouse	male	10	mg/kg	10.000mg/kg	280.56	4418.06	No differences from veh in time in center quadrant; No effects in tetrad testing (no cataleptic, hypothermic, anti-nociceptive, hypolocomotive effects);	Intraperitoneal	0.8	4800	48	Food and water ad libitum	#FFFFFF	Effect study	Not in vitro	0	0
Assareh 2020	S_AA	Contextual fear conditioned, testing in LD-box, n = 17 (veh n = 13)	1	mouse	male	10	mg/kg	10.000mg/kg	280.56	4418.06	No differences from veh in % time in light (contextual fear conditioned animals)	Intraperitoneal	0.8	4800	48	Experimental paradigm 2 days, drug administration and testing on the same day. No information on safety. Animals were fed.	#FFFFFF	Effect study	Not in vitro	0	0
Todd 2016	AA	Between groups, open field test, n = 6 (veh n = 6)	1	mouse	male	10	mg/kg	10.000mg/kg	280.56	4418.06	No difference from vehicle in % distance traveled in center; No effect on motor activity	Intraperitoneal	0.8	4800	48	Food and water ad libitum.	#FFFFFF	Effect study	Not in vitro	0	0
Assareh 2020	FC d	Cued fear conditioning, n = 10 (veh n = 10)	1	mouse	male	10	mg/kg	10.000mg/kg	280.56	4418.06	No differences from veh in % freezing during cue reexposure	Intraperitoneal	0.8	4800	48	Experimental paradigm 2 days, drug administration and testing on the same day. No information on safety. Food and water ad libitum.	#FFFFFF	Effect study	Not in vitro	0	0
Kasten 2019	AA	Between groups, elevated plus maze, n = 7-10 (veh n = 7-10))	1	mouse	male	10	mg/kg	10.000mg/kg	280.56	4418.06	No differences from veh in time in open arms	Intraperitoneal	0.8	4800	48	Single housed animals. No information about food intake.	#FFFFFF	Effect study	Not in vitro	0	0
Kasten 2019	AA	Between groups, open field test, n = 7-10 (veh n = 7-10))	1	mouse	male	10	mg/kg	10.000mg/kg	280.56	4418.06	No differences in % time in center; No effect on motor activity	Intraperitoneal	0.8	4800	48	Single housed animals. No information about food intake.	#FFFFFF	Effect study	Not in vitro	0	0
Navarrete 2018	AA	Between groups, light dark box test, n = 8 (veh n = 8)	1	mouse	male	10	mg/kg	10.000mg/kg	280.56	4418.06	No difference from vehicle in time spent on the light side, No effect on motor activity and number of rearings, rubbings and jumpings	Intraperitoneal	0.8	4800	48	No information on food intake	#FFFFFF	Effect study	Not in vitro	0	0
Onaivi 1990	AA	Elevated plus maze, n = 10-12 (veh n = 10-12)	1	mouse	male	10	mg/kg	10.000mg/kg	280.56	4418.06	No differences between drug and veh conditions in % open arm entries; No effect on motor activity	Intraperitoneal	0.8	4800	48	Food and water ad libitum.	#FFFFFF	Effect study	Not in vitro	0	0
Schiavon 2016	AA	Between groups, elevated plus maze, n = 10 (veh n = 9)	1	mouse	male	10	mg/kg	10.000mg/kg	280.56	4418.06	No differences from vehicle in % of open arm entries, No effect on motor activity	Intraperitoneal	0.8	4800	48	Food and water ab libitum.	#FFFFFF	Effect study	Not in vitro	0	0
Todd 2017	AA	Between groups, open field test, n = 6 (veh n = 7)	1	mouse	male	10	mg/kg	10.000mg/kg	280.56	4418.06	No differences from veh in distance ratio, No differences from veh in motor activity	Intraperitoneal	0.8	4800	48	Food and water ad libitum	#FFFFFF	Effect study	Not in vitro	0	0
Todd 2017	AA	Between groups, light dark test, n = 6 (veh n = 7)	1	mouse	male	10	mg/kg	10.000mg/kg	280.56	4418.06	No differences in latency to leave the hide box	Intraperitoneal	0.8	4800	48	Food and water ad libitum	#FFFFFF	Effect study	Not in vitro	0	0
Todd 2017	ASR	Between groups, startle n = 6 (veh n = 7)	1	mouse	male	10	mg/kg	10.000mg/kg	280.56	4418.06	Lower startle in CBD condition	Intraperitoneal	0.8	4800	48	Food and water ad libitum	#00B050	Effect study	Not in vitro	0	0
Almeida 2013	SI	Social interaction test, between subjects, n = 10 (veh n = 10)	1	rat	male	15	mg/kg	15.000mg/kg	101.515	4417.71	No differences from veh in active social interaction time; No effect on motor activity or rearing	Intraperitoneal	2.4	4320	144	Food and water ad libitum.	#FFFFFF	Effect study	Not in vitro	0	0
Shoval 2016	AA	Between groups, elevated plus maze and novel object exploration, n = 13-16 (veh n = 13-16)	1	rat	male	30	mg/kg	30.000mg/kg	706.721	5493.8	No differences from veh in NOE, No effect on motor behaviour, Wistar rats	Oral	4.8	5760	288	crystalline product, above 99% pure, vehicle of 100 microliter ethanol laced into high-fat diet pellet	#FFFFFF	Effect study	Not in vitro	0	0
Shoval 2016	AA	Between groups, elevated plus maze and novel object exploration, n = 13-16 (veh n = 13-16)	1	rat	male	30	mg/kg	30.000mg/kg	706.721	5493.8	No differences from veh in EPM, Wistar rats	Oral	4.8	5760	288	crystalline product, above 99% pure, vehicle of 100 microliter ethanol laced into high-fat diet pellet	#FFFFFF	Effect study	Not in vitro	0	0
Shoval 2016	AA	Between groups, elevated plus maze and novel object exploration, n = 11-14 (veh n = 11-14)	1	rat	male	30	mg/kg	30.000mg/kg	706.721	5493.8	No differences from veh in NOE, No effect on motor behaviour, WKY rats	Oral	4.8	5760	288	WKY rat. crystalline product, above 99% pure, vehicle of 100 microliter ethanol laced into high-fat diet pellet	#FFFFFF	Effect study	Not in vitro	0	0
Shoval 2016	AA	Between groups, elevated plus maze and novel object exploration, n = 11-14 (veh n = 11-14)	1	rat	male	30	mg/kg	30.000mg/kg	706.721	5493.8	No differences from veh in EPM, WKY rats	Oral	4.8	5760	288	WKY rat. crystalline product, above 99% pure, vehicle of 100 microliter ethanol laced into high-fat diet pellet	#FFFFFF	Effect study	Not in vitro	0	0
Espejo-Porras 2013	AA	Between groups, computer-aided actimeter, n = 6-8 (veh n = 6-8)	1	rat	male	20	mg/kg	20.000mg/kg	215.31	5890.28	No differences from veh in time spent in the central area of the actitrack	Intraperitoneal	3.2	5760	192	Food and water ad libitum	#FFFFFF	Effect study	Not in vitro	0	0
Espejo-Porras 2013	AA	Between groups, computer-aided actimeter, n = 6-8 (veh n = 6-8)	1	rat	male	20	mg/kg	20.000mg/kg	215.31	5890.28	Decreased vertical activity	Intraperitoneal	3.2	5760	192	Food and water ad libitum	#FFFFFF	Effect study	Not in vitro	0	0
Espejo-Porras 2013	AA	Between groups, computer-aided actimeter, n = 8-12 (veh n = 8-12)	1	rat	male	20	mg/kg	20.000mg/kg	215.31	5890.28	Decreased vertical activity	Intraperitoneal	3.2	5760	192	Food and water ad libitum	#FFFF00	Effect study	Not in vitro	0	0
Espejo-Porras 2013	AA	Between groups, computer-aided actimeter, n = 6-10 (veh n = 6-10)	1	rat	male	20	mg/kg	20.000mg/kg	215.31	5890.28	Decreased vertical and horizontal activity	Intraperitoneal	3.2	5760	192	Food and water ad libitum	#FFFF00	Effect study	Not in vitro	0	0
Guimarães 1990	AA	Between groups, elevated plus maze, n = 10 (veh n = 10)	1	rat	male	20	mg/kg	20.000mg/kg	215.31	5890.28	No differences from veh in % of open arm entries; No effect on motor activity	Intraperitoneal	3.2	5760	192	Food and water ad libitum.	#FFFFFF	Effect study	Not in vitro	0	0
Deiana 2012	RCLB	marble burying, n=15 (veh n = 15)	1	mouse	male	120	mg/kg	120.000mg/kg	2152.68	6222.98	Decreased marble burying	Oral	9.6	5760	576	Fasted overnight. Administration 2 h before testing. Cremophor solvent	#00B050	Security study	Not in vitro	0	0
Deiana 2012	RCLB	marble burying, n=15 (veh n = 15)	1	mouse	male	120	mg/kg	120.000mg/kg	2152.68	6222.98	No effect on marble burying	Oral	9.6	5760	576	Fasted overnight. Administration 6 h before testing. Cremophor solvent	#FFFFFF	Security study	Not in vitro	0	0
Taylor 2018		pharmacokenitic study, n = 6	1	human	both	6000	mg	100mg/kg	782	3900	AEs in 5 subjects (vs 5 in placebo, n=8), more frequent diarrhea, somnolence	Oral	100	6000	6000	Fasted individuals. No serious AE, some mild/moderate. Oral CBD Solution.	#FFFF00	Security study	Not in vitro	0	0
Nardo 2014	RCLB	Between groups, Marble burying test, n = 10 (veh n = 11)	1	mouse	male	15	mg/kg	15.000mg/kg	914.56	6627.08	No difference in no. of buried marbles	Intraperitoneal	1.2	7200	72	Food and water ad libitum.	#FFFFFF	Effect study	Not in vitro	0	0
Nardo 2014	RCLB	Between groups, Marble burying test, n = 6-7 (veh n = 6-7)	1	mouse	male	15	mg/kg	15.000mg/kg	914.56	6627.08	No difference in no. of buried marbles	Intraperitoneal	1.2	7200	72	Food and water ad libitum.	#FFFFFF	Effect study	Not in vitro	0	0
Nardo 2014	AA	Between groups, Open field test, n = 6 (veh n = 6)	1	mouse	male	15	mg/kg	15.000mg/kg	914.56	6627.08	No differences from veh in % time in center, No effect on locomotor activity	Intraperitoneal	1.2	7200	72	Food and water ad libitum.	#FFFFFF	Effect study	Not in vitro	0	0
Breuer 2016	RCLB	Between groups, marble burying task, n = 10 (veh n = 11)	1	mouse	male	15	mg/kg	15.000mg/kg	914.56	10458.4	No effect on no. of buried marbles	Intraperitoneal	1.2	7200	72	Food and water available ab libitum. No information on safety.	#FFFFFF	Effect study	Not in vitro	0	0
Casarotto 2010	RCLB	Placebo controlled, between groups, marble burying test, n = 6 (veh n = 7)	1	mouse	male	15	mg/kg	15.000mg/kg	914.56	10458.4	Reduced marble burying	Intraperitoneal	1.2	7200	72	Mice had free access to food and water. No adverse events reported	#00B050	Effect study	Not in vitro	0	0
Jurkus 2016	FC d	Between groups, cued fear conditioning, n = 11 (veh n = 11)	1	rat	male	20	mg/kg	20.000mg/kg	215.31	5890.28	No effect on within-session extinction or extinction recall	Intraperitoneal	3.2	5760	192	Food and water ad libitum. No information on safety	#FFFFFF	Effect study	Not in vitro	0	0
Malone 2009	SI	Between groups, social interaction test, n = 6 (veh n = 6)	1	rat	male	20	mg/kg	20.000mg/kg	215.31	5890.28	No differences from veh in active social interaction time, no effect on motor activity	Intraperitoneal	3.2	5760	192	Food and water available ad libitum.	#FFFFFF	Effect study	Not in vitro	0	0
Almeida 2013	SI	Social interaction test, between subjects, n = 10 (veh n = 10)	1	rat	male	30	mg/kg	30.000mg/kg	442.9	8835.42	No differences from veh in active social interaction time; No effect on motor activity or rearing	Intraperitoneal	4.8	8640	288	Food and water ad libitum.	#FFFFFF	Effect study	Not in vitro	0	0
Stern 2012	FC	Between groups, contextual fear conditioning, n = 6-12 (veh n = 6-12)	1	rat	male	30	mg/kg	30.000mg/kg	442.9	8835.42	Decreased % freezing time during context reexposure 1 day after memory reactivation.	Intraperitoneal	4.8	8640	288	Administration immediately after memory reactivation. Food and water ab libitum. No information about safety.	#00B050	Effect study	Not in vitro	0	0
Stern 2012	FC	Between groups, contextual fear conditioning, n = 6-12 (veh n = 6-12)	1	rat	male	30	mg/kg	30.000mg/kg	442.9	8835.42	No differences in % freezing time during context reexposure 18 h after memory reactivation.	Intraperitoneal	4.8	8640	288	Administration 6 h after memory reactivation. Food and water ab libitum. No information about safety.	#FFFFFF	Effect study	Not in vitro	0	0
Shoval 2016	AA	Between groups, novel object exploration, n = 11-14 (veh n = 11-14)	1	rat	male	45	mg/kg	45.000mg/kg	1091.59	9845	Anxiolytic effect in NOE, No effect on motor activity, WKY rats	Oral	7.2	8640	432	WKY rat. crystalline product, above 99% pure, vehicle of 100 microliter ethanol laced into high-fat diet pellet	#00B050	Effect study	Not in vitro	0	0
Shoval 2016	AA	Between groups, elevated plus maze, n = 13-16 (veh n = 13-16)	1	rat	male	45	mg/kg	45.000mg/kg	1091.59	9845	No differences from veh in EPM, Wistar rats	Oral	7.2	8640	432	crystalline product, above 99% pure, vehicle of 100 microliter ethanol laced into high-fat diet pellet	#FFFFFF	Effect study	Not in vitro	0	0
Zieba 2019	AA	Between groups, EPM, n = 12 (veh n = 12)	1	mouse	male	20	mg/kg	20.000mg/kg	1000.3	8836.11	Larger % distance traveled in open arms, No effect on locomotion, exploration, sociability, or spatial memory	Intraperitoneal	1.6	9600	96	Food and water available ab libitum. No effect on cognitive performance or locomotor effects.	#FFFFFF	Effect study	Not in vitro	0	0
Zieba 2019	AA	Between groups, open field test, n = 12 (veh n = 12)	1	mouse	male	20	mg/kg	20.000mg/kg	1000.3	8836.11	No difference from vehicle in ratio of total distance spent in center zone, No effect on locomotion, exploration, sociability, or spatial memory	Intraperitoneal	1.6	9600	96	Food and water available ab libitum. No effect on cognitive performance or locomotor effects.	#FFFFFF	Effect study	Not in vitro	0	0
Navarrete 2018	AA	Between groups, light dark box test, n = 8 (veh n = 8)	1	mouse	male	20	mg/kg	20.000mg/kg	1548.56	8836.11	No difference from vehicle in time spent on the light side; No effect on motor activity and number of rearings, rubbings and jumpings	Intraperitoneal	1.6	9600	96	No information on food intake	#FFFFFF	Effect study	Not in vitro	0	0
Kasten 2019	AA	Between groups, elevated plus maze, n = 7-10 (veh n = 7-10)	1	mouse	male	20	mg/kg	20.000mg/kg	1548.56	8836.11	No differences from veh in time in open arms	Intraperitoneal	1.6	9600	96	Single housed animals. No information about food intake.	#FFFFFF	Effect study	Not in vitro	0	0
Kasten 2019	AA	Between groups, open field test, n = 7-10 (veh n = 7-10)	1	mouse	male	20	mg/kg	20.000mg/kg	1548.56	8836.11	No differences in % time in center, no effect on motor activity	Intraperitoneal	1.6	9600	96	Single housed animals. No information about food intake.	#FFFFFF	Effect study	Not in vitro	0	0
Kasten 2019	AA	Between groups, elevated plus maze, n = 7-10 (veh n = 7-10)	1	mouse	female	20	mg/kg	20.000mg/kg	1548.56	8836.11	No differences from veh in time in open arms	Intraperitoneal	1.6	9600	96	Single housed animals. No information about food intake.	#FFFFFF	Effect study	Not in vitro	0	0
Kasten 2019	AA	Between groups, open field test, n = 7-10 (veh n = 7-10)	1	mouse	female	20	mg/kg	20.000mg/kg	1548.56	8836.11	No differences in % time in center, no effect on motor activity	Intraperitoneal	1.6	9600	96	Single housed animals. No information about food intake.	#FFFFFF	Effect study	Not in vitro	0	0
Kasten 2019	AA	Between groups, elevated plus maze, n = 9-10 (veh n = 9-10)	1	mouse	male	20	mg/kg	20.000mg/kg	1548.56	8836.11	No differences from veh in time in open arms , No effect on object recognition memory consolidation	Intraperitoneal	1.6	9600	96	Paired housed animals. No information about food intake.	#FFFFFF	Effect study	Not in vitro	0	0
Kasten 2019	AA	Between groups, open field test, n = 9-10 (veh n = 9-10)	1	mouse	male	20	mg/kg	20.000mg/kg	1548.56	8836.11	No differences from veh in % time in center, No effect on motor activity or object recognition memory consolidation	Intraperitoneal	1.6	9600	96	Paired housed animals. No information about food intake.	#FFFFFF	Effect study	Not in vitro	0	0
Kasten 2019	AA	Between groups, elevated plus maze, n = 9-10 (veh n = 9-10)	1	mouse	female	20	mg/kg	20.000mg/kg	1548.56	8836.11	No differences from veh in time in open arms, No effect on object recognition memory consolidation	Intraperitoneal	1.6	9600	96	Paired housed animals. No information about food intake.	#FFFF00	Effect study	Not in vitro	0	0
Kasten 2019	AA	Between groups, open field test, n = 9-10 (veh n = 9-10)	1	mouse	female	20	mg/kg	20.000mg/kg	1548.56	8836.11	Lower % time in center compared to veh, No effect on motor activity or object recognition memory consolidation	Intraperitoneal	1.6	9600	96	Paired housed animals. No information about food intake.	#FFFF00	Effect study	Not in vitro	0	0
Shoval 2016	AA	Between groups, novel object exploration, n = 13-16 (veh n = 13-16)	1	rat	male	45	mg/kg	45.000mg/kg	1091.59	9845	No differences in NOE, No effect on motor activity, Wistar rats	Oral	7.2	8640	432	crystalline product, above 99% pure, vehicle of 100 microliter ethanol laced into high-fat diet pellet	#FFFFFF	Effect study	Not in vitro	0	0
Shoval 2016	AA	Between groups, elevated plus maze, n = 11-14 (veh n = 11-14)	1	rat	male	45	mg/kg	45.000mg/kg	1091.59	9845	No differences from veh in EPM, WKY rats	Oral	7.2	8640	432	WKY rat. crystalline product, above 99% pure, vehicle of 100 microliter ethanol laced into high-fat diet pellet	#00B050	Effect study	Not in vitro	0	0
Assareh 2020	FC d	Cued fear conditioning, n = 10 (veh n = 10)	1	mouse	male	30	mg/kg	30.000mg/kg	2816.56	13254.2	Lower % freezing during cue reexposure	Intraperitoneal	2.4	14400	144	Experimental paradigm 2 days, drug administration and testing on the same day. No information on safety. Food and water ad libitum.	#00B050	Effect study	Not in vitro	0	0
Assareh 2020	FC	Contextual fear conditioning, n = 10 (veh n = 10)	1	mouse	male	30	mg/kg	30.000mg/kg	2816.56	13254.2	No differences from veh in % time freezing during context reexposure	Intraperitoneal	2.4	14400	144	Experimental paradigm 2 days, drug administration and testing on the same day. No information on safety. Animals were fed.	#FFFFFF	Effect study	Not in vitro	0	0
Assareh 2020	S_AA	Contextual fear conditioned, testing in LD-box, n = 11 (veh n = 13)	1	mouse	male	30	mg/kg	30.000mg/kg	2816.56	13254.2	No differences between CBD and veh in % time in light (contextual fear conditioned animals)	Intraperitoneal	2.4	14400	144	Experimental paradigm 2 days, drug administration and testing on the same day. No information on safety. Food and water ad libitum.	#FFFFFF	Effect study	Not in vitro	0	0
Breuer 2016	RCLB	Between groups, marble burying task, n = 11 (veh n = 11)	1	mouse	male	30	mg/kg	30.000mg/kg	2816.56	13254.2	Decreased no. of buried marbles	Intraperitoneal	2.4	14400	144	Food and water available ab libitum. No information on safety.	#00B050	Effect study	Not in vitro	0	0
Breuer 2016	RCLB	Between groups, marble burying task, n = 9 (veh n = 10)	1	mouse	male	30	mg/kg	30.000mg/kg	2816.56	13254.2	Decreased no. of buried marbles	Intraperitoneal	2.4	14400	144	Food and water available ad libitum. No information on safety.	#00B050	Effect study	Not in vitro	0	0
Breuer 2016	RCLB	Between groups, marble burying task, n = 7 (veh n = 7)	1	mouse	male	30	mg/kg	30.000mg/kg	2816.56	13254.2	Decreased no. of buried marbles	Intraperitoneal	2.4	14400	144	Food and water available ad libitum. No information on safety.	#00B050	Effect study	Not in vitro	0	0
Florensa-Zanuy (2021)	AA	Between groups, open field test, n = 6-9 (veh n = 6-9)	1	mouse	male	30	mg/kg	30.000mg/kg	2816.56	13254.2	No differences from veh in time in center; No effect on motor activity	Intraperitoneal	2.4	14400	144	Food and water ad libitum.	#FFFFFF	Effect study	Not in vitro	0	0
Nardo 2014	RCLB	Between groups, marble burying test, n = 9 (veh n = 11)	1	mouse	male	30	mg/kg	30.000mg/kg	2816.56	13254.2	Lower no. of buried marbles compared to veh	Intraperitoneal	2.4	14400	144	Food and water ad libitum.	#00B050	Effect study	Not in vitro	0	0
Nardo 2014	AA	Between groups, Open field test, n = 6 (veh n = 6)	1	mouse	male	30	mg/kg	30.000mg/kg	2816.56	13254.2	No differences from veh in % time in center; No effect on locomotor activity	Intraperitoneal	2.4	14400	144	Food and water ad libitum.	#FFFFFF	Effect study	Not in vitro	0	0
Schiavon 2016	AA	Between groups, elevated plus maze, n = 9 (veh n = 9)	1	mouse	male	30	mg/kg	30.000mg/kg	2816.56	13254.2	No differences from vehicle in % of open arm entries; No effect on motor activity	Intraperitoneal	2.4	14400	144	Food and water ab libitum.	#FFFFFF	Effect study	Not in vitro	0	0
Uribe-Mariño 2012	defense	Between groups, exposure to predator, n = 11-12 (veh n = 11-12)	1	mouse	male	30	mg/kg	30.000mg/kg	2816.56	13254.2	Lower behavioral index for defensive immobility outside the burrow	Intraperitoneal	2.4	14400	144	∼99.9% pure. Food and water ad libitum.	#FFFFFF	Effect study	Not in vitro	0	0
Casarotto 2010	RCLB	Between subjects, marble burying task, placebo controlled, n = 8 (veh n = 7)	1	mouse	male	30	mg/kg	30.000mg/kg	2816.56	13254.2	Reduced marble burying	Intraperitoneal	2.4	14400	144	Mice had free access to food and water.	#00B050	Effect study	Not in vitro	0	0
Casarotto 2010	RCLB	Between groups, marble burying task, placebo controlled, n = 7 (veh n = 7)	1	mouse	male	30	mg/kg	30.000mg/kg	2816.56	13254.2	Reduced marble burying, no effect on motor activity	Intraperitoneal	2.4	14400	144	Mice had free access to food and water. No adverse events reported	#00B050	Effect study	Not in vitro	0	0
Casarotto 2010	RCLB	Between groups, marble burying task, placebo controlled, n = 8 (veh n = 7)	1	mouse	male	30	mg/kg	30.000mg/kg	2816.56	13254.2	Reduced marble burying	Intraperitoneal	2.4	14400	144	Mice had free access to food and water. No adverse events reported	#00B050	Effect study	Not in vitro	0	0
Casarotto 2010	RCLB	Between groups, marble burying task, placebo controlled, n = 7 (veh n = 7)	1	mouse	male	30	mg/kg	30.000mg/kg	2816.56	13254.2	Reduced marble burying	Intraperitoneal	2.4	14400	144	Mice had free access to food and water. No adverse events reported	#00B050	Effect study	Not in vitro	0	0
Murkar 2019	FC	Contextual fear conditioning, between subjects, n = 9 (veh n = 9)	1	rat	male	50	mg/kg	50.000mg/kg	1219.88	11295.4	Less % freezing compared to vehicle in last 5 min of context reexposure (8 days after recall and drug admin)	Oral	8	9600	480	Test 8 days after context reexposure of 5 min (drug administration immediately after context reexposure). CBD extracted from raw plant material. Food and water ad libitum. No information on safety.	#00B050	Effect study	Not in vitro	0	0
Murkar 2019	FC	Contextual fear conditioning, between subjects, n = 9 (veh n = 9)	1	rat	male	50	mg/kg	50.000mg/kg	1219.88	11295.4	Less % freezing compared to vehicle in last 5 min of context reexposure (24h after recall and drug admin)	Oral	8	9600	480	Test 24 h after context reexposure of 5 min (drug administration immediately after context reexposure). CBD extracted from raw plant material. Food and water ad libitum. No information on safety.	#00B050	Effect study	Not in vitro	0	0
Long 2012	ASR	Between groups, startle, n = 14-17 (veh n = 14-17)	1	mouse	male	50	mg/kg	50.000mg/kg	5352.56	22090.3	No effect on mean startle amplitude	Intraperitoneal	4	24000	240	Food and water ad libitum.	#FFFFFF	Effect study	Not in vitro	0	0
Long 2012	AA	Between groups, light-dark test, n = 14-17 (veh n = 14-17)	1	mouse	male	50	mg/kg	50.000mg/kg	5352.56	22090.3	No effect on ratio of distance in light to total distance travelled	Intraperitoneal	4	24000	240	Food and water ad libitum.	#FFFFFF	Effect study	Not in vitro	0	0
Long 2012	AA	Between groups, open field test, n = 14-17 (veh n = 14-17)	1	mouse	male	50	mg/kg	50.000mg/kg	5352.56	22090.3	No effect on ratio of central to total distance traveled, No effect on motor activity or exploration	Intraperitoneal	4	24000	240	Food and water ad libitum.	#FFFFFF	Effect study	Not in vitro	0	0
Long 2010	AA	Between groups, open field test, n = 7-10 (veh n = 7-10)	1	mouse	male	50	mg/kg	50.000mg/kg	5352.56	22090.3	No differences from veh in distance traveled in center/ total distance, no effect on motor activity	Intraperitoneal	4	24000	240	Food and water ad libitum	#FFFFFF	Effect study	Not in vitro	0	0
Long 2010	ASR	Between groups, startle, n = 8-10 (veh n = 8-10)	1	mouse	male	50	mg/kg	50.000mg/kg	5352.56	22090.3	No differences from veh in mean startle amplitude following 15 120 dB acoustic stimuli	Intraperitoneal	4	24000	240	Food and water ad libitum	#FFFFFF	Effect study	Not in vitro	0	0
Onaivi 1990	AA	Elevated plus maze, n = 10-12 (veh n = 10-12)	1	mouse	male	50	mg/kg	50.000mg/kg	5352.56	22090.3	No differences between drug and veh conditions in % open arm entries; No effect on motor activity	Intraperitoneal	4	24000	240	Food and water ad libitum.	#FFFFFF	Effect study	Not in vitro	0	0
Todd 2017	SI	Between groups, social interaction test, n = 12 (veh n = 12)	1	mouse	male	50	mg/kg	50.000mg/kg	5352.56	22090.3	No differences from veh in social interaction time, no differences from veh in motor activity	Intraperitoneal	4	24000	240	Food and water ad libitum	#FFFFFF	Effect study	Not in vitro	0	0
Breuer 2016	RCLB	Between groups, marble burying task, n = 11 (veh n = 11)	1	mouse	male	60	mg/kg	60.000mg/kg	6620.56	26508.3	Decreased no. of buried marbles	Intraperitoneal	4.8	28800	288	Food and water available ab libitum. No information on safety.	#00B050	Effect study	Not in vitro	0	0
Casarotto 2010	RCLB	Between subjects, marble burying task, placebo controlled, n = 5 (veh n = 7)	1	mouse	male	60	mg/kg	60.000mg/kg	6620.56	26508.3	Reduced marble burying	Intraperitoneal	4.8	28800	288	Mice had free access to food and water. No adverse events reported	#00B050	Effect study	Not in vitro	0	0
Almeida 2013	SI	Social interaction test, between subjects, n = 10 (veh n = 10)	1	rat	male	60	mg/kg	60.000mg/kg	1125.67	17670.8	No differences from veh in active social interaction time, no effect on motor activity or rearing	Intraperitoneal	9.6	17280	576	Food and water ad libitum.	#FFFFFF	Effect study	Not in vitro	0	0
Long 2012	ASR	Between groups, startle, n = 14-17 (veh n = 14-17)	1	mouse	male	100	mg/kg	100.000mg/kg	11692.6	44180.6	Higher mean startle amplitude than vehicle	Intraperitoneal	8	48000	480	Food and water ad libitum.	#FFFF00	Effect study	Not in vitro	0	0
Long 2012	AA	Between groups, light-dark test, n = 14-17 (veh n = 14-17)	1	mouse	male	100	mg/kg	100.000mg/kg	11692.6	44180.6	No effect on ratio of distance in light to total distance travelled	Intraperitoneal	8	48000	480	Food and water ad libitum.	#FFFFFF	Effect study	Not in vitro	0	0
Long 2012	AA	Between groups, open field test, n = 14-17 (veh n = 14-17)	1	mouse	male	100	mg/kg	100.000mg/kg	11692.6	44180.6	No effect on ratio of central to total distance traveled, No effect on motor activity or exploration	Intraperitoneal	8	48000	480	Food and water ad libitum.	#FFFFFF	Effect study	Not in vitro	0	0
Assareh 2020	FC d	Cued fear conditioning, n = 10 (veh n = 10)	1	mouse	male	100	mg/kg	100.000mg/kg	11692.6	44180.6	No differences from veh in % freezing during cue reexposure	Intraperitoneal	8	48000	480	Experimental paradigm 2 days, drug administration and testing on the same day. No information on safety. Food and water ad libitum.	#FFFFFF	Effect study	Not in vitro	0	0
Assareh 2020	FC	Contextual fear conditioning, n = 10 (veh n = 10)	1	mouse	male	100	mg/kg	100.000mg/kg	11692.6	44180.6	No differences from veh in % freezing during context reexposure	Intraperitoneal	8	48000	480	Experimental paradigm 2 days, drug administration and testing on the same day. No information on safety. Food and water ad libitum.	#FFFFFF	Effect study	Not in vitro	0	0
Assareh 2020	S_AA	Contextual fear conditioned, testing in LD-box, n = 13 (veh n = 13)	1	mouse	male	100	mg/kg	100.000mg/kg	11692.6	44180.6	No differences from veh in % time in light (contextual fear conditioned animals)	Intraperitoneal	8	48000	480	Experimental paradigm 2 days, drug administration and testing on the same day. No information on safety. Food and water ad libitum.	#FFFFFF	Effect study	Not in vitro	0	0
Onaivi 1990	AA	Elevated plus maze, n = 10-12 (veh n = 10-12)	1	mouse	male	100	mg/kg	100.000mg/kg	11692.6	44180.6	No differences between drug and veh conditions in % open arm entries; No effect on motor activity	Intraperitoneal	8	48000	480	Food and water ad libitum.	#FFFFFF	Effect study	Not in vitro	0	0
Deiana 2012		Between subjects, placebo controlled, n = 4	1	rat	male	120	mg/kg	120.000mg/kg	2400	41050	Animals showed drowsiness and piloerection	Intraperitoneal	19.2	34560	1152	Fasted overnight. Solutol-based cbd.	#FFFF00	Security study	Not in vitro	0	0
Deiana 2012		Between subjects, pharmacokinetic, n=4	1	rat	male	120	mg/kg	120.000mg/kg	3200	43716.7	Animals showed drowsiness and piloerection	Oral	19.2	23040	1152	Fasted overnight. Solutol-based cbd.	#FFFF00	Effect study	Not in vitro	0	0
Deiana 2012	RCLB	marble burying, n=15 (veh n = 15)	1	mouse	male	120	mg/kg	120.000mg/kg	14228.6	53016.7	Decreased marble burying	Intraperitoneal	9.6	57600	576	Food and water ad libitum. Administration 2 h before testing. Cremophor solvent	#00B050	Security study	Not in vitro	0	0
Deiana 2012	RCLB	marble burying, n=15 (veh n = 15)	1	mouse	male	120	mg/kg	120.000mg/kg	14228.6	53016.7	No effect on marble burying	Intraperitoneal	9.6	57600	576	Administration 6 h before testing. Cremophor solvent	#FFFFFF	Security study	Not in vitro	0	0
Taylor 2018		double-blind, between subjects, randomized, and placebo controlled, n = 9	2	human	both	750	mg	12.5mg/kg	732.4	NA	PK only	Oral	12.5	750	750	DAY 1, Male + female, bidaily: morning doses after an overnight fast of at least 10 h, and evening doses were administered after a fast of at least 2 h. All TEAEs were of mild or moderate severity. Tmax 2.50 (2.00–5.00) well-tolerated diarrhea, nausea, headache, and somnolence most common side effects	#FFFF00	Effect study	Not in vitro	0	0
Taylor 2018		double-blind, between subjects, randomized, and placebo controlled, n = 9	2	human	both	1500	mg	25mg/kg	1385	NA	PK only	Oral	25	1500	1500	DAY 1, Male + female, bidaily: morning doses after an overnight fast of at least 10 h, and evening doses were administered after a fast of at least 2 h. All TEAEs were of mild or moderate severity. 3 subjects experienced mild TEAEs of rash, recovered within 6-12 days from onset. tmax 4.00 (2.50–5.00) well-tolerated diarrhea, nausea, headache, and somnolence most common side effects	#FFFF00	Effect study	Not in vitro	0	0
Todd 2017	AA	Between groups, open field test, n = 6 (veh n = 7)	3	mouse	male	10	mg/kg	10.000mg/kg	280.56	13254.2	No differences from veh in distance ratio	Intraperitoneal	0.8	4800	48	3 daily administrations. Food and water ad libitum	#FFFFFF	Effect study	Not in vitro	0	0
Todd 2017	SI	Between groups, social interaction test, n = 12 (veh n = 12)	3	mouse	male	50	mg/kg	50.000mg/kg	5352.56	66270.8	No differences from veh in social interaction time, no differences from veh in motor activity	Intraperitoneal	4	24000	240	3 daily administrations. Food and water ad libitum	#FFFFFF	Effect study	Not in vitro	0	0
Todd 2017	AA	Between groups, open field test, n = 6 (veh n = 7)	5	mouse	male	10	mg/kg	10.000mg/kg	280.56	22090.3	No differences from veh in distance ratio	Intraperitoneal	0.8	4800	48	5 daily administrations. Food and water ad libitum	#FFFFFF	Effect study	Not in vitro	0	0
Silvestri 2020	AA	Between groups, light dark box, n = 10 (veh n = 10)	6	mouse	male	1	mg/kg	1.000mg/kg	1.54	15.08	No differences from veh in time in dark side; No effect on motor activity	Oral	0.08	48	4.8	Daily administrations starting on day 3, testing on day 8. Fasted 2 h before oral gavage of CBD.	#FFFFFF	Effect study	Not in vitro	0	0
Hlozek 2017	AA	Between groups, open field test and startle, n = 10 (veh n = 10)	1	rat	male	10	mg/kg	10.000mg/kg	72		No effect on time in centre; No effect on motor activity	SC	1.6	2880	96	Food and water ad libitum.	#FFFFFF	Effect study	Not in vitro	0	0
Todd 2017	AA	Between groups, open field test, n = 6 (veh n = 7)	7	mouse	male	10	mg/kg	10.000mg/kg	280.56	30926.4	Lower distance ratio than vehicle	Intraperitoneal	0.8	4800	48	7 daily administrations. Food and water ad libitum	#FFFF00	Effect study	Not in vitro	0	0
Casarotto 2010	RCLB	Between subjects, marble burying task, placebo controlled, n = 7 (veh n = 7)	7	mouse	male	30	mg/kg	30.000mg/kg	2816.56	92779.2	Reduced marble burying	Intraperitoneal	2.4	14400	144	7 days of daily administration. Mice had free access to food and water. No adverse events reported.	#00B050	Effect study	Not in vitro	0	0
Pang 2021		Parallel group, PTSD model, OFT, n=10	8	mouse	male	10	mg/kg	10.000mg/kg	401.67	7915.47	No differences in no. of center entries	nasal	0.8	4800	48	Food ad libitum. CBD temperature sensitive hydrogel, 8 days daily	#FFFFFF	Effect study	Not in vitro	0	0
Hlozek 2017	ASR	Between groups, PPI test, n = 10 (veh n = 10)	1	rat	male	10	mg/kg	10.000mg/kg	72		No effect on startle	SC	1.6	2880	96	Food and water ad libitum.	#FFFFFF	Effect study	Not in vitro	0	0
Pang 2021		Parallel group, PTSD model, OFT, n=10	8	mouse	male	20	mg/kg	20.000mg/kg	803.33	15830.9	No differences in no. of center entries	nasal	1.6	9600	96	Food ad libitum. CBD temperature sensitive hydrogel, 8 days daily	#FFFFFF	Effect study	Not in vitro	0	0
Kasten 2019	AA	Between groups, elevated plus maze, n = 9-10 (veh n = 9-10)	8	mouse	female	20	mg/kg	20.000mg/kg	1548.56	70688.9	Less time in open arms compared to vehicle	Intraperitoneal	1.6	9600	96	Paired housed animals. No information about food intake. 8 doses within 3 weeks, 3 weeks of rest before testing.	#FFFF00	Effect study	Not in vitro	0	0
Kasten 2019	AA	Between groups, open field test, n = 9-10 (veh n = 9-10)	8	mouse	female	20	mg/kg	20.000mg/kg	1548.56	70688.9	No differences from veh in % time in center	Intraperitoneal	1.6	9600	96	Paired housed animals. No information about food intake. 8 doses within 3 weeks, 3 weeks of rest before testing.	#FFFF00	Effect study	Not in vitro	0	0
Kasten 2019	AA	Between groups, elevated plus maze, n = 9-10 (veh n = 9-10)	8	mouse	male	20	mg/kg	20.000mg/kg	1548.56	70688.9	No differences in % time in center, no effect on object recognition memory consolidation	Intraperitoneal	1.6	9600	96	Paired housed animals. No information about food intake. 8 doses within 3 weeks (once in two days), 3 weeks of rest before testing.	#FFFF00	Effect study	Not in vitro	0	0
Kasten 2019	AA	Between groups, open field test, n = 9-10 (veh n = 9-10)	8	mouse	male	20	mg/kg	20.000mg/kg	1548.56	70688.9	No differences from veh in time in open arms, no effect on object recognition memory consolidation	Intraperitoneal	1.6	9600	96	Paired housed animals. No information about food intake. 8 doses within 3 weeks (once in two days), 3 weeks of rest before testing.	#FFFF00	Effect study	Not in vitro	0	0
Kasten 2019	AA	Between groups, open field test, n = 9-10 (veh n = 9-10)	8	mouse	male	20	mg/kg	20.000mg/kg	1548.56	70688.9	Increased motor activity	Intraperitoneal	1.6	9600	96	Paired housed animals. No information about food intake. 8 doses within 3 weeks (once in two days), 3 weeks of rest before testing.	#FFFF00	Effect study	Not in vitro	0	0
Pang 2021		Parallel group, PTSD model, OFT, n=10	8	mouse	male	30	mg/kg	30.000mg/kg	1205	23746.4	No differences in no. of center entries	nasal	2.4	14400	144	Food ad libitum. CBD temperature sensitive hydrogel, 8 days daily	#FFFFFF	Effect study	Not in vitro	0	0
Myers 2019	AA	EPM, n = 8 (veh n = 8)	9	mouse	male	5	mg/kg	5.000mg/kg	123.3	19881.3	Higher % open arm entries than vehicle	Intraperitoneal	0.4	2400	24	Dose every 12 h for 4.5 days, 2.5 before testing. Food and water ad libitum. Dissolved in 1:1:18 ethyl alcohol: cremophor:saline (v/v)	#00B050	Effect study	Not in vitro	0	0
Pang 2021		Parallel group, PTSD model, elevated plus maze n=10	9	mouse	male	10	mg/kg	10.000mg/kg	401.67	8904.9	No differences in no. of open arm entries	nasal	0.8	4800	48	Food ad libitum. CBD temperature sensitive hydrogel, 9 days daily	#FFFFFF	Effect study	Not in vitro	0	0
Todd 2017	AA	Between groups, open field test, n = 6 (veh n = 7)	9	mouse	male	10	mg/kg	10.000mg/kg	280.56	39762.5	No differences from veh in distance ratio	Intraperitoneal	0.8	4800	48	9 daily administrations. Food and water ad libitum	#FFFFFF	Effect study	Not in vitro	0	0
Pang 2021		Parallel group, PTSD model, elevated plus maze, n=10	9	mouse	male	20	mg/kg	20.000mg/kg	803.33	17809.8	No differences in no. of open arm entries	nasal	1.6	9600	96	Food ad libitum. CBD temperature sensitive hydrogel, 9 days daily	#FFFFFF	Effect study	Not in vitro	0	0
Pang 2021		Parallel group, PTSD model, elevated plus maze, n=10	9	mouse	male	30	mg/kg	30.000mg/kg	1205	26714.7	No differences in no. of open arm entries	nasal	2.4	14400	144	Food ad libitum. CBD temperature sensitive hydrogel, 9 days daily	#FFFFFF	Effect study	Not in vitro	0	0
Hosseini 2020		pharmacokinetic, n=12	10	human	both	50	mg	0.83333333333333mg/kg	19.84	710	upper respiratory tract infection, dizziness, altered state of consciousness, amnesia, lethargy, restless leg syndrome, anxiety, altered mood, sneezing, dizziness only AE that overlaps with PLB condition	Oral	0.833	50	50	tmax = 3.3 Sublingual wafer, administered twice a day for 5 days	#FFFF00	Effect study	Not in vitro	0	0
Luján 2018	AA	Between groups, elevated plus maze, n = 8 (veh n = 8)	10	mouse	male	5	mg/kg	5.000mg/kg	123.3	22090.3	No difference in time spent in open arms, No differences from veh in object recognition memory	Intraperitoneal	0.4	2400	24	10 days of daily administration, last injection 5 days before behavioral testing. Food and water ad libitum.	#FFFFFF	Effect study	Not in vitro	0	0
Luján 2018	AA	Between groups, elevated plus maze, n = 8 (veh n = 8)	10	mouse	male	10	mg/kg	10.000mg/kg	280.56	44180.6	No difference in time spent in open arms, No differences from veh in object recognition memory	Intraperitoneal	0.8	4800	48	10 days of daily administration, last injection 5 days before behavioral testing. Food and water ad libitum.	#FFFFFF	Effect study	Not in vitro	0	0
Luján 2019	AA	Between, elevated plus maze, n = 12 (veh n = 12)	10	mouse	male	10	mg/kg	10.000mg/kg	280.56	44180.6	No effect on % open arms entries; Improved object recognition memory	Intraperitoneal	0.8	4800	48	10 days of daily administration, last administration 2 days before behavioral testing. Food and water ad libitum.	#FFFFFF	Effect study	Not in vitro	0	0
Luján 2018	AA	Between groups, elevated plus maze, n = 8 (veh n = 8)	10	mouse	male	20	mg/kg	20.000mg/kg	1548.56	88361.1	More time spent in open arms in CBD condition; Improved object recognition memory	Intraperitoneal	1.6	9600	96	10 days of daily administration, last injection 5 days before behavioral testing. Food and water ad libitum.	#00B050	Effect study	Not in vitro	0	0
Luján 2019	AA	Between, elevated plus maze, n = 12 (veh n = 12)	10	mouse	male	20	mg/kg	20.000mg/kg	1548.56	88361.1	Higher % open arms entries; Improved object recognition memory	Intraperitoneal	1.6	9600	96	10 days of daily administration, last administration 2 days before behavioral testing. Food and water ad libitum.	#00B050	Effect study	Not in vitro	0	0
Luján 2018	AA	Between groups, elevated plus maze, n = 8 (veh n = 8)	10	mouse	male	30	mg/kg	30.000mg/kg	2816.56	132542	No difference in time spent in open arms, No differences from veh in object recognition memory	Intraperitoneal	2.4	14400	144	10 days of daily administration, last injection 5 days before behavioral testing. Food and water ad libitum.	#FFFFFF	Effect study	Not in vitro	0	0
Todd 2017	AA	Between groups, open field test, n = 6 (veh n = 7)	11	mouse	male	10	mg/kg	10.000mg/kg	280.56	48598.6	No differences from veh in distance ratio	Intraperitoneal	0.8	4800	48	11 daily administrations. Food and water ad libitum	#FFFFFF	Effect study	Not in vitro	0	0
Long 2012	AA	Between groups, open field test, n = 14-17 (veh n = 14-17)	13	mouse	male	1	mg/kg	1.000mg/kg	24.66	5743.47	Increased ratio of central to total distance traveled; No effect on motor activity or exploration	Intraperitoneal	0.08	480	4.8	13 days of daily drug treatment. Food and water ad libitum.	#00B050	Effect study	Not in vitro	0	0
Taylor 2018		double-blind, between subjects, randomized, and placebo controlled, n = 9	13	human	both	750	mg	12.5mg/kg	330.3	12696.9	No serious AE, some mild/moderate. Most TEAEs in the gastrointestinal disorders SOC affected a greater proportion of subjects taking CBD than placebo, more frequent headache	Oral	12.5	750	750	DAY 7, Male + female, bidaily: morning doses after an overnight fast of at least 10 h, and evening doses were administered after a fast of at least 2 h. All TEAEs were of mild or moderate severity. Tmax 3.00 (2.50–5.00) well-tolerated diarrhea, nausea, headache, and somnolence most common side effects	#FFFF00	Effect study	Not in vitro	0	0
Taylor 2018		double-blind, between subjects, randomized, and placebo controlled, n = 9	13	human	both	1500	mg	25mg/kg	541.2	25455.8	No serious AE, some mild/moderate. Most TEAEs in the gastrointestinal disorders SOC affected a greater proportion of subjects taking CBD than placebo, more frequent headache, dizziness	Oral	25	1500	1500	DAY 7, Male + female, bidaily: morning doses after an overnight fast of at least 10 h, and evening doses were administered after a fast of at least 2 h. All TEAEs were of mild or moderate severity. 3 subjects experienced mild TEAEs of rash, recovered within 6-12 days from onset. tmax 3.00 (2.00–4.00) well-tolerated diarrhea, nausea, headache, and somnolence most common side effects	#FFFF00	Effect study	Not in vitro	0	0
Todd 2017	AA	Between groups, open field test, n = 6 (veh n = 7)	13	mouse	male	10	mg/kg	10.000mg/kg	280.56	57434.7	No differences from veh in distance ratio	Intraperitoneal	0.8	4800	48	13 daily administrations. Food and water ad libitum	#FFFFFF	Effect study	Not in vitro	0	0
Campos 2013	S_AA	Between groups, EPM, mice exposed to chronic unpredictable stress, n = 3 (veh n = 4)	13	mouse	male	30	mg/kg	30.000mg/kg	2816.56	172304	Higher % open arm entries compared to vehicle, no effect on motor activity (mice exposed to chronic unpredictable stress)	Intraperitoneal	2.4	14400	144	14 days of daily drug administration, EPM test just before last injection. Food and water available ab libitum.	#00B050	Effect study	Not in vitro	0	0
Campos 2013	S_AA	Between groups, EPM, mice exposed to chronic unpredictable stress, n = ?	13	mouse	male	30	mg/kg	30.000mg/kg	2816.56	172304	No effect on % open arm entries, no effect on motor activity in mice exposed to chronic unpredictable stress,	Intraperitoneal	2.4	14400	144	14 days of daily drug administration, EPM test just before last injection. Food and water available ab libitum.	#00B050	Effect study	Not in vitro	0	0
Fogaça 2018	AA	Between groups, elevated plus maze, n = 8-13 (veh n = 8-13)	13	mouse	male	30	mg/kg	30.000mg/kg	2816.56	172304	No differences from veh in % open arm entries, No differences from veh in motor activity	Intraperitoneal	2.4	14400	144	Administration daily for 14 days. Food and water ad libitum, except when animals were submitted to the Novelty Suppressed Feeding (NSF) test. Last administration 22 h before NSF testing.	#FFFFFF	Effect study	Not in vitro	0	0
Fogaça 2018	S_AA	Between groups, elevated plus maze, n = 8-13 (veh n = 8-13)	13	mouse	male	30	mg/kg	30.000mg/kg	2816.56	172304	Higher % open arm entries than vehicle, No differences from veh in motor activity	Intraperitoneal	2.4	14400	144	Administration daily for 14 days, 2 h after each stressor. Animals exposed to 14 days of chronic unpredictable stress. Food and water ad libitum, except when food or water deprivation was used as stressors or when animals were submitted to the Novelty Suppressed Feeding (NSF) test.	#00B050	Effect study	Not in vitro	0	0
Fogaça 2018	S_AA	Between groups, elevated plus maze, n = 8-13 (veh n = 8-13)	13	mouse	male	30	mg/kg	30.000mg/kg	2816.56	172304	No difference from veh in % open arm entries, No differences from veh in motor activity	Intraperitoneal	2.4	14400	144	Administration daily for 14 days, 2 h after each stressor. Animals exposed to 14 days of chronic unpredictable stress. Food and water ad libitum, except when food or water deprivation was used as stressors or when animals were submitted to the Novelty Suppressed Feeding (NSF) test.	#FFFFFF	Effect study	Not in vitro	0	0
Fogaça 2018	S_AA	Between groups, elevated plus maze, n = 8-13 (veh n = 8-13)	13	mouse	male	30	mg/kg	30.000mg/kg	2816.56	172304	No difference from veh in % open arm entries, No differences from veh in motor activity	Intraperitoneal	2.4	14400	144	Administration daily for 14 days, 2 h after each stressor. Animals exposed to 14 days of chronic unpredictable stress. Food and water ad libitum, except when food or water deprivation was used as stressors or when animals were submitted to the Novelty Suppressed Feeding (NSF) test.	#FFFFFF	Effect study	Not in vitro	0	0
Long 2012	AA	Between groups, open field test, n = 14-17 (veh n = 14-17)	13	mouse	male	50	mg/kg	50.000mg/kg	5352.56	287174	No effect on ratio of central to total distance traveled; No effect on motor activity or exploration	Intraperitoneal	4	24000	240	13 days of daily drug treatment. Food and water ad libitum.	#FFFFFF	Effect study	Not in vitro	0	0
Long 2012	AA	Between groups, open field test, n = 14-17 (veh n = 14-17)	13	mouse	male	100	mg/kg	100.000mg/kg	11692.6	574347	Higher ratio of central to total distance traveled compared to veh; No effect on motor activity or exploration	Intraperitoneal	8	48000	480	13 days of daily drug treatment. Food and water ad libitum.	#00B050	Effect study	Not in vitro	0	0
Morris 2020		Fireworks test, crossover design, n = 16 (veh n = 16)	14	dog	both	0.7	mg/kg	0.700mg/kg	36.0061	15918.4	No effect on tail stiff behavior or heart rate across time (prenoise, noise) and period (4 testing occasions. latin square design)	Oral	0.378	22.68	22.68	7 days of drug treatment (twice daily half the daily dose) followed by testing (~4-6 h last treats before testing). Fed. CBD extracted from hemp.	#FFFFFF	Effect study	Not in vitro	0	0
Long 2010		Between groups, n = 8-10 (veh n = 8-10)	14	mouse	male	10	mg/kg	10.000mg/kg	280.56	61852.8	No effect on nociception, catalepsy, modest hyperthermic response on day 7	Intraperitoneal	0.8	4800	48	14 days of daily administration. Food and water ad libitum	#FFFF00	Effect study	Not in vitro	0	0
Campos 2013	S_NSF	Between groups, novelty suppressed feeding test, mice exposed to chronic unpredictable stress, n = 4 (veh n = 5)	14	mouse	male	30	mg/kg	30.000mg/kg	2816.56	185558	Lower latency to feed compared to vehicle (mice exposed to chronic unpredictable stress)	Intraperitoneal	2.4	14400	144	14 days of daily drug administration, NSF test 24 h after last injection. Food and water available ab libitum.	#00B050	Effect study	Not in vitro	0	0
Campos 2013	NSF	Between groups, novelty suppressed feeding test, n = ?	14	mouse	male	30	mg/kg	30.000mg/kg	2816.56	185558	No effect on latency to feed	Intraperitoneal	2.4	14400	144	14 days of daily drug administration, NSF test 24 h after last injection. Food and water available ab libitum.	#00B050	Effect study	Not in vitro	0	0
Campos 2013	S_NSF	Between groups, novelty suppressed feeding test, exposed to chronic unpredictable stress, n = ?	14	mouse	male	30	mg/kg	30.000mg/kg	2816.56	185558	Lower latency to feed in mice exposed to chronic unpredictable stress	Intraperitoneal	2.4	14400	144	14 days of daily drug administration, NSF test 24 h after last injection. Food and water available ab libitum.	#00B050	Effect study	Not in vitro	0	0
Campos 2013	NSF	Between groups, novelty suppressed feeding test, n = 12 (veh n = 14)	14	mouse	male	30	mg/kg	30.000mg/kg	2816.56	185558	No effect on latency to feed	Intraperitoneal	2.4	14400	144	14 days of daily drug administration, NSF test 24 h after last injection. Food and water available ab libitum.	#FFFFFF	Effect study	Not in vitro	0	0
Fogaça 2018	NSF	Between groups, novelty suppressed feeding, n = 8-13 (veh n = 8-13)	14	mouse	male	30	mg/kg	30.000mg/kg	2816.56	185558	No differences in latency to feed	Intraperitoneal	2.4	14400	144	Administration daily for 14 days. Food and water ad libitum, except when animals were submitted to the Novelty Suppressed Feeding (NSF) test. Last administration 22 h before NSF testing.	#FFFFFF	Effect study	Not in vitro	0	0
Fogaça 2018	S_NSF	Between groups, novelty suppressed feeding, n = 8-13 (veh n = 8-13)	14	mouse	male	30	mg/kg	30.000mg/kg	2816.56	185558	Lower latency to feed compared to veh	Intraperitoneal	2.4	14400	144	Administration daily for 14 days, 2 h after each stressor. Animals exposed to 14 days of chronic unpredictable stress. Food and water ad libitum, except when food or water deprivation was used as stressors or when animals were submitted to the Novelty Suppressed Feeding (NSF) test.	#00B050	Effect study	Not in vitro	0	0
[truncated: 90 more rows]

## Sheet: AE mild;infrequent;unrelated
study id	study design	study duration	species	gender	dose	dose Units	dose in ib-units	Cmax	AUC	Effects	administration route	HED(mg/kg)	HED(*60) * 6 voor i.p. mice	HED(mg)(*60kg)	remarks	colorcode	type	In vitro study	Protein binding	Molecular weight
Izgelov 2020a	pharmacokinetic, n=12	1	human	male	90	mg	1.5mg/kg	0.8	8	No AEs	Oral	1.5	90	90	tmax = 8.4 male, oral, CBD-powder, with a glass of water	#FFFFFF	Security study	Not in vitro	0	0
[truncated: 33 more rows]

## Sheet: Legend
White	No anxiety outcomes measured
[truncated: 31 more rows]
