# Supplementary material for: Cannabidiol in clinical and preclinical anxiety research. A systematic review into concentration–effect relations using the IB-de-risk tool
Source: J Psychopharmacol. 2022 Oct 14;36(12):1299–314. doi: 10.1177/02698811221124792 (PMC9716490; doi:10.1177/02698811221124792)
Supplement: sj-xlsx-5-jop-10.1177_02698811221124792 – Supplemental material for Cannabidiol in clinical and preclinical anxiety research. A systematic review into concentration–effect relations using the IB-de-risk tool [file sj-xlsx-5-jop-10.1177_02698811221124792.xlsx]

## Sheet: Search strategy anxiety
Search CBD pharmacodynamic effects
Pubmed
Search number	Search term
1	"cbd" [All Fields]
2	"cannabidiol"[MeSH Terms] OR "cannabidiol"[All Fields] OR "cannabidiolic" [All Fields]
3	"cannabinoids"[MeSH Terms] OR "cannabinoids"[All Fields] OR "cannabinoid"[All Fields]
4	"FAAH"[All Fields]
5	"Fatty Acid Amide Hydrolase"[All Fields]
6	"anandamide"[Supplementary Concept] OR "anandamide"[All Fields] OR "anandamide s"[All Fields] OR "anandamides"[All Fields]
7	#1 OR #2 OR #3 OR #4 OR #5 OR #6
8	"fear"[MeSH Terms] OR "fear"[All Fields]
9	"phob*" [All Fields]
10	"anxi*" [All Fields]
11	"defens*"
12	#8 OR #9 OR #10 OR #11
13 (final search query)	#7 AND #12
Embase
Search number	Search term
1	cbd
2	cannabidiol'/exp OR 'cannabidiol'
3	cannabinoid'/exp OR 'cannabinoid'
4	'epidiolex'/exp OR epidiolex
5	faah
6	fatty acid amide hydrolase'/exp OR 'fatty acid amide hydrolase'
7	anandamide'/exp OR 'anandamide'
8	#1 OR #2 OR #3 OR #4 OR #5 OR #6 OR #7
9	fear'/exp OR 'fear'
10	phob*
11	anxi*
12	defens*
13	#9 OR #10 OR #11 OR #12
14	#8 AND #13
15	case report'/de OR 'conference abstract'/de OR 'review'/de OR 'cross sectional study'/de
16 (final search query)	#14 NOT #15

## Sheet: Search strategy PK
Search CBD pharmacokinetics
PubMed
Search number	Search term
1	"CBD"[All Fields]
2	"cannabidiol"[MeSH Terms] OR "cannabidiol"[All Fields] OR "cannabidiolic"[All Fields]
3	"cannabidiol"[MeSH Terms] OR "cannabidiol"[All Fields] OR "epidiolex"[All Fields] OR "cannabidiolic"[All Fields]
4	#1 OR #2 OR #3
5	"apparent"[All Fields] AND ("volum"[All Fields] OR "volume"[All Fields] OR "volumes"[All Fields] OR "voluming"[All Fields]) AND ("distribute"[All Fields] OR "distributed"[All Fields] OR "distributer"[All Fields] OR "distributers"[All Fields] OR "distributes"[All Fields] OR "distributing"[All Fields] OR "distributional"[All Fields] OR "distributions"[All Fields] OR "supply and distribution"[MeSH S…
6	"cmin"[All Fields]
7	"tmax"[All Fields]
8	"AUC"[All Fields]
9	"bioavailable"[All Fields] OR "bioavailibility"[All Fields] OR "biological availability"[MeSH Terms] OR ("biological"[All Fields] AND "availability"[All Fields]) OR "biological availability"[All Fields] OR "bioavailabilities"[All Fields] OR "bioavailability"[All Fields]
10	"absorptance"[All Fields] OR "absorptances"[All Fields] OR "absorption"[MeSH Terms] OR "absorption"[All Fields] OR "absorptions"[All Fields] OR "absorptive"[All Fields] OR "absorptivities"[All Fields] OR "absorptivity"[All Fields]
11	"peak"[All Fields] AND ("concentrate"[All Fields] OR "concentrated"[All Fields] OR "concentrates"[All Fields] OR "concentrating"[All Fields] OR "concentration"[All Fields] OR "concentrations"[All Fields])
12	"half life"[MeSH Terms] OR "half life"[All Fields] OR ("half"[All Fields] AND "life"[All Fields]) OR "half life"[All Fields]
13	("plasma"[MeSH Terms] OR "plasma"[All Fields] OR "plasmas"[All Fields] OR "plasma s"[All Fields]) AND ("level"[All Fields] OR "levels"[All Fields])
14	("plasma"[MeSH Terms] OR "plasma"[All Fields] OR "plasmas"[All Fields] OR "plasma s"[All Fields]) AND ("concentrate"[All Fields] OR "concentrated"[All Fields] OR "concentrates"[All Fields] OR "concentrating"[All Fields] OR "concentration"[All Fields] OR "concentrations"[All Fields])
15	"cmax"[All Fields]
16	"pharmacokinetic"[All Fields] OR "pharmacokinetical"[All Fields] OR "pharmacokinetically"[All Fields] OR "pharmacokinetics"[MeSH Subheading] OR "pharmacokinetics"[All Fields] OR "pharmacokinetics"[MeSH Terms]
17	#5 OR #6 OR #7 OR #8 OR #9 OR #10 OR #11 OR #12 OR #13 OR #14 OR #15 OR #16
18 (final search query)	#4 AND #17
Embase
Search number	Search term
1	cbd
2	cannabidiol
3	epidiolex
4	#1 OR #2 OR #3
5	pharmacokinetics
6	cmax
7	plasma AND concentrations
8	plasma AND levels
9	half AND life
10	peak AND concentrations
11	absorption
12	bioavailability
13	auc
14	tmax
15	cmin
16	apparent AND volume AND of AND distribution
17	#5 OR #6 OR #7 OR #8 OR #9 OR #10 OR #11 OR #12 OR #13 OR #14 OR #15 OR #16
18 (final search query)	#4 AND #17
