# Supplementary material for: Cannabidiol in clinical and preclinical anxiety research. A systematic review into concentration–effect relations using the IB-de-risk tool
Source: J Psychopharmacol. 2022 Oct 14;36(12):1299–314. doi: 10.1177/02698811221124792 (PMC9716490; doi:10.1177/02698811221124792)
Supplement: sj-xlsx-6-jop-10.1177_02698811221124792 – Supplemental material for Cannabidiol in clinical and preclinical anxiety research. A systematic review into concentration–effect relations using the IB-de-risk tool [file sj-xlsx-6-jop-10.1177_02698811221124792.xlsx]

## Sheet: Sheet1
Domain	Outcome	Anxiety test	Preferred outcome measure
Subjective experience	State anxiety
		Simulated public speaking	Visual Analogue Mood Scale - Anxiety factor (items calm–excited, relaxed–tense, and tranquil–troubled)
		SPECT scanning
	Social-evaluative anxiety
		NA	Fear of Negative Evaluation questionnaire
Behaviour	Repetitive, compulsive-like behaviours (Angoa-Pérez, 2013; Moreno & Flores, 2012; Thomas, 2009)
	- Defensive burying	Marble burying test	Number of buried marbles
	- Polydipsia	Schedule-induced polydipsia	Consumed water volume
	- Nestlet shredding	Nestlet shredding test	Percentage of Nestlet shredded
	Fear memory expression/within-session fear extinction	Contextual and/or cued fear conditioning	(percentage of) time freezing
	Extinction retention	Contextual/cued fear conditioning	(percentage of) time freezing
	Fear memory reconsolidation	Contextual fear conditioning	(percentage of) time freezing
	Approach behaviour during approach/avoidance conflict (unconditioned approach behaviour and elicited aversion; Dulawa & Hen, 2005; Carobrez & Bertoglio, 2005; Prut & Belzung, 2003)
	- Exploration of environment	Elevated plus maze	First choice: proportion/percentage of open arm entries Second choice: proportion/percentage of open arm time or distance traveled in open arms
		Light dark test	First choice: proportion/percentage of entries in light compartment Second choice: proportion/percentage of open arm time or distance traveled in light compartment
		Open field test, actitrack	(Percentage) of time in centre of arena, Percentage of distance traveled in centre of arena
		Novel object exploration test	Time spent near a novel object
	- Food consumption	Novelty suppressed feeding test	Latency to feed
	Suppression of punished responses
	- Water consumption	Vogel conflict test	Number of punished licks
	Panic-like behaviour
	- Defensive immobility (immobility followed by autonomic reactions, such as defecation, exophthalmia and/or micturition)	Prey versus predator paradigm	Frequency of defensive immobility outside the burrow proportional to time spent outside the burrow
	Social interaction	Social interaction test	First choice: Time in active social interaction Second choice: Total time in social interaction
	Tail posture	Exposure to noise (3 min 90 dB)	Time tail stiff
	Defecations	Open field test	Number of fecal boluses
Autonomic	Sympathetic nervous system activation (Joyner et al., 2008; Kim et al., 2018; Rosebrock et al., 2017)
	- Heart rate	Exposure to noise (3 min 90 dB)	Heart rate
		Fear memory expression
		Simulated public speaking
	- Blood pressure	Simulated public speaking	Arterial systolic and/or diastolic pressure
	- Electrodermal activity	Simulated public speaking	Skin conductance level, fluctuations
		fMRI paradigm: Viewing fearful faces with different intensity of fearfulness	Skin conductance level, fluctuations, fluctuation latency
Neurophysiological	Startle reflex during repeated exposure to sudden noise bursts	Repeated exposure to sudden noise bursts (120-125 dB); multiple trial blocks	First choice: Habituation of startle reflex
		Repeated exposure to sudden noise bursts (115-120 dB)	Second choice: Startle reflex
(Functional) neuronal activity
	c-Fos expression	Fear memory expression, within-session fear extinction	Prespecified hypothesis by authors
		Open field test	Prespecified hypothesis by authors
	Resting cerebral regional blood flow	SPECT scanning	Prespecified hypothesis by authors
		SPECT scanning	Prespecified hypothesis by authors
	Blood oxygenation level–dependent signal	fMRI paradigm: Viewing fearful faces with different intensity of fearfulness	Prespecified hypothesis by authors
	Effective connectivity between left amygdala and ACC	fMRI paradigm: Viewing fearful faces with different intensity of fearfulness	Prespecified hypothesis by authors

## Sheet: Legend
ACC	anterior cingulate cortex
fMRI	functional magnetic resonance imaging
NA	not available
SPECT	single photon emission computed tomography
