# Supplementary material for: Cannabidiol in clinical and preclinical anxiety research. A systematic review into concentration–effect relations using the IB-de-risk tool
Source: J Psychopharmacol. 2022 Oct 14;36(12):1299–314. doi: 10.1177/02698811221124792 (PMC9716490; doi:10.1177/02698811221124792)
Supplement: sj-xlsx-7-jop-10.1177_02698811221124792 – Supplemental material for Cannabidiol in clinical and preclinical anxiety research. A systematic review into concentration–effect relations using the IB-de-risk tool [file sj-xlsx-7-jop-10.1177_02698811221124792.xlsx]

## Sheet: Ongoing and incomplete studies
Ongoing and incomplete studies
Fear learning, fear expression, anxiety symptoms
Study ID	Status	Title and brief description
NCT04286594	Recruiting	A Clinical Trial of a Hemp-Derived Cannabidiol Product for Anxiety "0.5ml of sublingual CBD solution (30mg/ml) administered twice daily for six weeks in subjects with moderate or" severe anxiety in addition to their normal treatment regimen"
NCT04269252	Terminated (recruitment challenges due to COVID)	CHI-907 CBD Extract and Experiences of Test Anxiety "randomized, placebo-controlled study examining the effects of CHI-907 (CBD extract) on test anxiety specifically, and state anxiety more broadly"
NCT04577612	Completed, no results posted	A Randomized Controlled Test of the Effects of CHI-554 on Fear "to reduce fear elicited via a safe, well-established, controlled, laboratory-based carbon dioxide (CO2)-enriched air biological challenge that causes abrupt increases in bodily arousal with 150-600 mg CBD in healthy volunteers"
NCT04726475	Recruiting	Use of CBD Oil in the Treatment of Panic Attack-Related Fear "whether 300 mg cannabidiol (CBD) (vs placebo) can interfere with the reconsolidation of naturally acquired pathological interoceptive fear memory in humans with DSM-5 panic disorder or subthreshold elevated concerns about having additional panic attacks"
NCT03549819	Not yet recruiting	Cannabidiol for the Treatment of Anxiety Disorders: An 8-Week Pilot Study "In DSM-5 anxiety disorders (GAD, SAD, PD or agoraphobia), 200 mg CBD- titrated as tolerated up to a maximum 2 capsules twice daily (200 mg- 800 mg total dose), or placebo"
2014-004094-17	Ongoing	Cannabidiol enhancement of exposure therapy in treatment refractory patients with phobias "To test the hypothesis that administration of cannabidiol as an augmentation step in combination with exposure therapy can strengthen treatment outcome in patients with phobic disorders (generalized social anxiety and panic disorder with agoraphobia) who do not respond satisfactorily to treatment as usual."
Pharmacokinetic outcomes
NCT04790136	Completed, no results posted	Cannabidiol Bioavailability Trial With Oral Multiple Dose Administration "characterisation of maximum systemic exposure of CBD and its active metabolite 7-OH-CBD of the newly developed Test product in the estimated target effective dose for treatment of COVID-19 as well as the comparison of its systemic bioavailability to CBD administered as oily solution"
NCT04283019	Recruiting	The Pharmacokinetic and Pharmacodynamic Effects of Oral Cannabidiol (CBD) Under Acute and Chronic Exposure Conditions "This study will evaluate the pharmacokinetic and pharmacodynamic effects of oral Cannabidiol (with or without low levels of THC), under acute and chronic dosing conditions."
ACTRN12619000443190	Recruiting	A double-blind, randomized, two-period, two treatment, fixed sequence, crossover (fed versus fasted) study to evaluate the effect of food on pharmacokinetics of CBD with robust ECG monitoring in Healthy Volunteers (HVs) "A double-blind, randomized, two-period, two treatment, fixed sequence, crossover (fed versus fasted) study"
NCT04280289	Not yet recruiting	CBD Cannabis Extract: Pharmacokinetic Studies "The initial goal is to ascertain the pharmacokinetic (PK) profile of CBD (cannabidiol) after a single dose of CBDE (cannabidiol extract), although the plan is to extend these studies to multiple dose administrations in the future, since it is likely that (cannabidiol) and/or its metabolites will show some accumulation"
NCT03877991	Unknown	Bioequivalence Assessment of Cannabidiol (CBD) Administrated in Oral Formulations "to evaluate the bio-equivalence of CBD in the LNL product, compared to CBD in a sesame oil vehicle and CBD without any formulation, in powder form"
NCT04589455	Not yet recruiting	Pharmacokinetics of CBD From a Hennep Extract "To determine the pharmacokinetics of CBD following oral administration of a novel oil-based hemp extract containing 70 mg CBD and to study the effects of a high-fat meal on the oral bioavailability of CBD."
ACTRN12621000142831	Not yet recruiting	Tissue Levels of Delta-9-tetrahydrocannabinol (THC) and Cannabidiol (CBD) and Effects on Perception and Personality in healthy volunteers "hypothesise that THC will influence anxiety, autism and psychosis proneness relative to both before drug and to CBD, and that these effects will correlate with THC levels in blood but not saliva or urine"
NCT03164512	Completed, no results posted	The Pharmacokinetics and Pharmacodynamics of Oral and Vaporized Cannabidiol "evaluate the pharmacokinetics and pharmacodynamics of cannabidiol administered via inhalation and oral ingestion"
ACTRN12620000891921	Completed, no results posted	A phase I, open label, two-way crossover study to determine the pharmacokinetic effects, safety, and tolerability of single doses of sublingual cannabidiol wafers vs. cannabidiol oil in healthy volunteers "examine how much CBD is available in the blood when administered via a wafer dissolved under the tongue vs. oil that is swallowed"
NCT03471559	Terminated, ("two step study, step two was not feasible based on results from phase one")	Cannabidiol - an in Vivo Innovative Drug Delivery Study "a comparative bioavailability study will be conducted, comparing cannabidiol capsules (reference formulation) with an intranasal cannabidiol gel (test formulation)"
