# Supplementary material for: Cannabidiol in clinical and preclinical anxiety research. A systematic review into concentration–effect relations using the IB-de-risk tool
Source: J Psychopharmacol. 2022 Oct 14;36(12):1299–314. doi: 10.1177/02698811221124792 (PMC9716490; doi:10.1177/02698811221124792)
Supplement: sj-xlsx-8-jop-10.1177_02698811221124792 – Supplemental material for Cannabidiol in clinical and preclinical anxiety research. A systematic review into concentration–effect relations using the IB-de-risk tool [file sj-xlsx-8-jop-10.1177_02698811221124792.xlsx]

## Sheet: Studies with anxiety outcomes
Study ID	Sample characteristics	Dose (timing, frequency)	Dissolving vehicle	Anxiety test	Outcome	PK outcomes	Safety outcomes
Almeida et al., 2013	Male Wistar rats, n = 10-12 (veh n = 10-12)	1-60 mg/kg i.p. 30 min before test	polyoxyethylenesorbitan monooleate (Tween 80) 2% in saline 0.9%	Social interaction test	Active social interaction time	NI	Motor activity and rearing in SIT
Aso et al., 2019	Male mice C57BL/6J, n = 7 (veh n = 7)	3 mg/kg i.p. 15 min before test	5% ethanol 5% tween 90% saline	Open field test	Time in centre	NI	Motor activity in OFT, object recognition memory in two-object recognition test
Assareh et al., 2020	Male mice C57BL/6J, n = 10-17 (veh n = 10-13)	1-100 mg/kg i.p., 60 min before test	ethanol, 0.90% NaCl, Tween 80 in a ratio of 1:1:18	Cued fear conditioning, contextual fear conditioning, light-dark test	% time freezing, % time in light compartment	NI	NI
Bergamaschi et al., 2011b	Male and female human subjects, n = 12 (PLB n = 12) with social anxiety disorder	600 mg p.o. ~1 h 20 min before pre-stress measures	Dissolved in corn oil	Simulated public speaking	State anxiety, heart rate, blood pressure, electrodermal activity	NI	Self-report scale to measure drug effects
Breuer et al., 2016	Male Swiss mice, n=7-11 (veh n = 7-11)	15-60 mg/kg i.p.	dissolved in 2% Tween 80 in sterile saline	Marble burying test	Number of buried marbles	NI	NI
Casarotto et al., 2010	Male C57BL/6J mice, n = 5-8 (veh n = 7)	5-30 mg/kg i.p. 30 min before test/ 30 mg/kg i.p. for 7 days	Diluted in 2% tween 80 in sterile saline	Marble burying test	No of buried marbles	NI	Motor activity in OFT
Crippa et al., 2004	Male healthy human subjects, n = 10 (PLB n = 10)	400 mg p.o. 110 min before SPECT imaging	Dissolved in corn oil	SPECT scanning	State anxiety, neuronal activity	NI	Self-report scale to measure drug effects
Crippa et al., 2011	Male healthy human subjects, n = 10 (PLB n = 10)	400 mg p.o. 110 min before SPECT imaging	Dissolved in corn oil	SPECT scanning	State anxiety, neuronal activity	NI	Self-report scale to measure drug effects
Crippa et al., 2021	Male healthy human subjects, n = 15 (PLB n = 15)	150 mg p.o. 60 min before test	Powder/ dissolved in corn oil	Simulated public speaking	State anxiety, heart rate, blood pressure	Cmax	Self-report scale to measure drug effects, adverse effects reported
Deiana et al., 2012	Male Swiss mice, n = 15 (veh n = 15)	120 mg/kg p.o. 2-6 h before test	Suspended in cremophor EL/ethanol/saline in a ratio of 1:1:18	Marble burying test	No of buried marbles	NI	Side-effects reported
Espejo-Porras et al., 2013	Male Sprague-Dawley rats, n = 6-8 (veh n = 6-8)	20 mg/kg i.p. 30 min before test	Tween 80-saline, 1:16	Actitrack	Time spent in the central area of the actitrack	NI	Motor activity (vertical, horizontal) in actitrack
Florensa-Zanuy et al., 2021	Male NMRI mice, n = 6-9 (veh n = 6-9)	30 mg/kg i.p.12.5 hours before test	Dissolved in 2% Tween 80®: 5% Propilenglycol®: saline	Open field test	Time in centre	NI	Motor activity in OFT
Fusar-Poli et al., 2009	Male healthy human subjects, n = 15 (PLB n = 15)	600 mg p.o. 1 h before fMRI data acquisition	NI	fMRI paradigm: Viewing fearful faces with different intensity of fearfulness	Electrodermal activity, neuronal activity	1 and 2 h after drug administration	Self-report scales to measure drug effects, intoxication, psychotic symptoms
Fusar-Poli et al., 2010	Male healthy human subjects, n = 15 (PLB n = 15)	600 mg p.o. 1 h before fMRI data acquisition	NI	fMRI paradigm: Viewing fearful faces with different intensity of fearfulness	Neuronal activity	2 and 2 h after drug administration	See Fusar-Poli 2009
Gáll et al., 2020	Male Wistar rats, n = 8 (veh n = 8), arm subjected to chronic unpredictable mild stress	10 mg/kg i.p. 1 h before test/ daily for 32 days	Crystalline cannabidiol (99.5% purity from Trigal Pharma GmbH,Wien, Austria), dissolved in saline containing 4% of dimethyl sulfoxide (DMSO, Sigma-Aldrich, St. Louis, MO, USA) and 1% of Polysorbate 80 (Sigma-Aldrich, Steinheim, Germany)	Open field test, elevated plus maze	centre time, % open arm entries	NI	Motor activity in EPM and OFT, change in body weight
Gazarini et al., 2014	Male Wistar rats, n = 10 (veh n = 9)	10 mg/kg i.p. after a 3 min context re-exposure	Dissolved in NaCl 0.9% containing 5% of Tween 80® (Vetec)	Contextual fear conditioning	% time freezing	NI	NI
Guimarães et al., 1990	Male Wistar rats, n = 10 (veh n = 10)	2.5-20 mg/kg i.p. 60 min before test	Dissolved in a solution of 10% proplyene glycol - 1% Tween 80 - saline	Elevated plus maze	% open arm entries	NI	Motor activity in EPM
Guimarães et al., 1994	Male Wistar rats, n = 5 (veh n = 22)	5 mg/kg i.p. 35 min before test	Dissolved in a 10% propylene glycol-1% Tween 80-saline solution	Elevated plus maze	% open arm entries	NI	Motor activity in EPM
Hložek et al., 2017	Male Wistar rats, n = 10 (veh n = 10)	10 mg/kg subcutaneous/oral, ~5 mg pulmonary, 60/120/5 min before test	Dissolved in pharmaceutical grade sunflower oil (subcutaneous/oral); dissolved in 98% ethanol in a volume of 200 μl (pulmonary)	Open field test, startle	Time in centre, habituation of startle	NI	Motor activity in OFT
Jurkus et al., 2016	Male Lister-hooded rats, n = 10-11 (veh n = 10-11)	5 mg/kg i.p. 30 min before extinction training	Suspended in 2% Tween 80 and 0.9% sterile saline	Cued fear conditioning	% time freezing	NI	NI
Kajero et al., 2020	Male Wistar rats, n = 7 (veh n = 7)	5 mg/kg p.o. daily for 21 days	Dissolved in 70% ethanol, and diluted with distilled water.	Elevated plus maze	Time in open arms	NI	Motor activity in EPM and OFT, change in body weight, object recognition memory in object recognition test
Karniol et al., 1974	Male Wistar rats, n = 12 (veh n = 13)	10 mg/kg i.p. 45 min before test	0.6 % solution of tween-80 in saline	Open field test	No of fecal boluses	NI	NI
Kasten et al., 2019	Male and female C57BL/6J (B6) mice, single housed, n = 8 (veh n = 8)	5-20 mg/kg i.p. 30 min before test/ 20 mg/kg 8 injections within 3 weeks	Dissolved in a vehicle solution of 5% Tween80, 5% 100 proof ethanol, and 90% saline	Elevated plus maze, open field test	Time in open arms, % time in centre	NI	Motor activity in OFT, object recognition memory consolidation in novel object recognition test
Lemos et al., 2010	Male Wistar rats, n = 9 (veh n = 9)	10 mg/kg i.p. 30 min before context re-exposure	Dissolved in tween 80 1% and propilenoglycol 10%	Contextual fear conditioning	% time freezing, neuronal activity	NI	NI
Linares et al., 2019	Male healthy human subjects, n = 15 (PLB n = 15)	150-600 mg p.o. 90 min before test	Dissolved in corn oil	Simulated public speaking	State anxiety, blood pressure	NI	NI
Long et al., 2010	Male C57BL/6JArc mice, n = 7-10 (veh n = 7-10)	1-50 mg/kg i.p. daily, 1-18 days of treatment	Suspended in a 1:1:18 mixture of ethanol:Tween-80: saline	Open field test, light-dark test, social interaction test, startle	Distance ratio, total social interaction time, startle	NI	Tetrad testing
Long et al., 2012	Male wild-type mice, n = 14-17 (veh n = 14-17)	1-100 mg/kg i.p. daily for 21 days	Suspended in a 1:1:18 mixture of ethanol:Tween-80: saline	Open field test, light-dark test, social interaction test, startle	Distance ratio, total social interaction time, startle	Plasma levels 48h after last administration	Motor activity and exploration in OFT
Mahmud et al., 2017	Male Long Evans rats, n = 5 (veh n = 5)	10 mg/kg i.p. 1 h before test	Dissolved in a solution of DMSO 5%, chremophor 5%, and saline	Elevated plus maze	Time in open arms	NI	Motor activity in EPM
Malone et al., 2009	Male Sprague-Dawley rats, n = 6 (veh n = 6)	5-20 mg/kg i.p. 40 min before test	1:1:98 Tween 80®: ethanol: saline	Social interaction test	Active social interaction time	NI	Motor activity in SIT
Martín-Gonzalez 2018	Male Wistar rats, n = 10 (veh n = 10), high drinkers in schedule induced polydipsia	1-3 mg/kg i.p. ~30 min before test	Suspended in 2% Tween 80 and 0.9% saline	Schedule-induced polydipsia	Consumed water volume	NI	Motor activity in SIP
Moreira et al., 2006	Male Wistar rats, n = 7 (veh n = 6-7)	2,5-10 mg/kg i.p. 30 min before test	Suspended in polyoxyethylenesorbitan monooleate (Tween 80) 2% in saline (NaCl 9%)	Vogel conflict test	Number of punished licks	NI	NI
Murkar et al., 2019	Male Sprague-Dawley rats, n = 9 (veh n = 9)	50 mg/kg p.o. following 5 min context reexposure	Almond oil as vehicle	Contextual fear memory	% time freezing	NI	NI
Myers et al., 2019	Male C57Bl6 mice, n = 8 (veh n = 8)	5 mg/kg i.p. every 12 h for 4.5 days	Dissolved in 1:1:18 ethyl alcohol: cremophor:saline	Elevated plus maze	% time in open arms	NI	Cognitive functioning in conditional discrimination test and Barnes Maze
Nardo et al., 2014	Male swiss mice, n = 6-10 (veh n = 6-11)	5-30 mg/kg i.p. 30 min before test	2% Tween 80 in sterile saline	Marble burying test, open field test	Number of buried marbles, % time in centre	NI	Motor activity in OFT
Navarrete et al., 2018	Male C57BL/6J mice, n = 8 (veh n = 8)	5-20 mg/kg i.p. 90 min before test	ethanol : cremophor : saline (1:1:18)	Light-dark test	Time in light compartment	NI	Motor activity and withdrawal-related somatic signs (number of rearings, groomings, rubbings and jumpings)in OFT
O'Brien et al., 2013	Male Sprangue Dawley rats, n = 8 (veh n = 8)	2.5 mg/kg, i.p. 30 min before test/ daily for 7 days/ daily for 14 days	VEH of 1:1:18 formulation of EtOH, Cremophor, and saline	Light-dark test	Time in light compartment	NI	Motor activity in LD test
Onaivi et al., 1990	Male ICR mice, n=10-12 (veh n = 10-12)	0.01-100 mg/kg i.p. 30 min before test	saline;ethanol;emulphor (1:1:18)	Elevated plus maze	% open arm entries	NI	Motor activity in EPM
Resstel et al., 2006	Male Wistar rats, n = 5 (veh n = 5)	10 mg/kg i.p. before context reexposure	Suspended in polyoxyethylenesorbitan monooleate (tween 80) 2%-saline	Contextual fear conditioning	% time freezing	NI	NI
Rock et al., 2017	Male Sprague-Dawley rats, n = 6-7 (veh n = 9-15), one arm exposed to foot shock	5 mg/kg i.p. 45 min before test	dissolved in ethanol; final concentration of drug (VEH) in a ratio of 1:9; Tween80:saline [SAL]) following evaporation of the ethanol	Light dark test	Mean time in light box	NI	NI
Schiavon et al., 2016	Male Swiss albino mice, n= 8-10 (veh n = 9)	3-30 mg/kg i.p. 1 hour before test/ daily for 15 days	0.9% NaCl with 1% Tween 80	Elevated plus maze	% open arm entries	NI	Motor activity in EPM
Shallcross et al., 2019	Male Sprague-Dawley rats, n = 8 (veh n = 8), stress-susceptible phenotype (in EPM and habituation of startle), and predator-stress scent exposed	5 mg/kg i.p. 20 min before extinction sessions/ 30 min before test	Dissolved in a mixture of 100% ethanol, Cremophor, and 0.9% NaCl	Contextual fear conditioning, light-dark test	Time freezing, latency to enter the light compartment	NI	NI
Shoval et al., 2016	Male Wistar rats, n = 11-16 (veh n = 11-16)	15-45 mg/kg p.o. 2 h before test	crystalline product, above 99% pure, vehicle of 100 microliter ethanol laced into high-fat diet pellet	Elevated plus maze, novel object exploration	Time spent in open arms, time spent near a novel object	NI	Motor activity in NOE test
Song et al., 2016	Male Lister hooded rats, n = 7-8 (veh n = 7-8)	10 mg/kg i.p. before extinction training	Dissolved in DMSO and diluted to a final vehicle of 20% DMSO in Saline with 0.1% Tween 80	Contextual fear conditioning	% time freezing	NI	NI
Stern et al., 2012	Male Wistar rats, n = 6-12 (veh n = 6-12)	3-30 mg/kg i.p. after memory retrieval	NaCl 0.9% containing 5% of polyoxyethylene sorbitan monooleate	Contextual fear conditioning	% time freezing during context reexposure	NI	NI
Stern et al., 2015	Male Wistar rats, n = 9 (veh n = 8)	1 mg/kg i.p. after memory retrieval	NaCl 0.9% containing 5% of Tween 80®	Contextual fear conditioning	% time freezing during context reexposure	NI	NI
Todd and Arnold, 2016	Male C57BL/6 mice, n = 6 (veh n = 6)	10 mg/kg i.p. 30 min before test	Dissolved in a mixture of ethanol, Tween 80 and saline (1:1:18)	Open field test	% distance traveled in centre, neuronal activity	NI	Motor activity in OFT
Todd et al., 2017	Male C57Bl6 mice, n = 6-12 (veh n = 7-12)	10-50 mg/kg i.p. 1-15 doses	suspended in a 1:1:18 mixture of ethanol:Tween-80: saline	Open field test, social interaction test, light-dark test, startle	Distance ratio, social interaction time, latency to leave the hide box,	NI	Motor activity in OFT
Twardowschy et al., 2013	Male Swiss mice, n = 9-15 (veh n = 9-15)	3 mg/kg i.p. 30 min before test	Vehicle of saline solution at 0.9% and DMSO (1:1) 0.2 mL/kg	Predator exposure	behavioural index of defensive immobility outside the burrow	NI	NI
Uribe-Mariño et al., 2012	Male swiss mice, n= 11-12 (veh n = 11-12)	0.3 mg/kg i.p. 30 min before test	∼99.9% pure, dissolving vehicle not reported	Predator exposure	behavioural index of defensive immobility outside the burrow	NI	NI
Zagzoog et al., 2020	Male C57BL/6 mice, n = 6 (veh n = 6)	1 mg/kg i.p. 1 h before test	Dissolved in DMSO, final concentration of 0.1% in assay media	Open field test	Time in centre	NI	Tetrad testing
Zieba et al., 2019	Male C57BL/6J mice, n = 12 (veh n = 12)	5-20 mg/kg i.p. 30 min before test	Dissolved in equal amounts of Tween 80 (Sigma-Aldrich Co., St Louis, USA) and 100% ethanol and diluted with 0.9% sodium chloride to the appropriate concentration to a final ratio of 1:1:18	Open field test, elevated plus maze	% distance traveled in centre, % distance traveled in open arms	NI	Motor activity in OFT, learning and memory in Y-maze and passive avoidance test, sociability in social preference test
Zuardi et al., 1993	Male and female healthy human subjects, n = 10 (PLB n = 10)	300 mg p.o. ~1 h 20 min before pre-stress measures	Dissolved in corn oil, 100 mg/ml	Simulated public speaking	State anxiety, heart rate, blood pressure	NI	Self-report scale to measure drug effects, psychomotor performance in digital-symbol substitution test
Zuardi et al., 2017	Male and female healthy human subjects, n = 11-12 (PLB = 11-12)	100-900 mg 153 min before speech	Dissolved in corn oil at doses of 100 and 200 mg/ml	Simulated public speaking	State anxiety, heart rate, blood pressure	NI	Self-report scale to measure drug effects

## Sheet: Legend
EPM	elevated pluz maze
fMRI	functional magnetic resonance imaging
i.p.	intraperitoneal
LD	light dark test
NI	no information
NOE	novel object exploration test
OFT	open field test
PLB	placebo
p.o.	per os
SIP	schedule induced polydipsia
SIT	social interaction test
SPECT	single photon emission computed tomography
veh	vehicle
