# Supplementary material for: Cannabidiol in clinical and preclinical anxiety research. A systematic review into concentration–effect relations using the IB-de-risk tool
Source: J Psychopharmacol. 2022 Oct 14;36(12):1299–314. doi: 10.1177/02698811221124792 (PMC9716490; doi:10.1177/02698811221124792)
Supplement: sj-xlsx-9-jop-10.1177_02698811221124792 – Supplemental material for Cannabidiol in clinical and preclinical anxiety research. A systematic review into concentration–effect relations using the IB-de-risk tool [file sj-xlsx-9-jop-10.1177_02698811221124792.xlsx]

## Sheet: Studies with PK data
Study ID	Sample characteristics	Dose (timing, frequency)	Dissolving vehicle	Outcome	Tmax	Food intake	Safety outcomes
Anderson et al., 2021	Male and female mice, n = 4-5	25 mg/kg p.o.	Hemp seed oil	Cmax	90 min	Ad libitum	NA
Atsmon et al., 2018	Male healthy human subjects, n = 14	10/100 mg p.o.	PTL101	Cmax, AUC to infinity	3/3,5 h	Overnight fast followed by standard meal	Adverse events and vital signs recorded, physical and oral examination
Brzozowska et al., 2016	Male mice, n = 8	10 mg/kg subcutaneous	Dissolved in a mixture of ethanol, Tween 80, and saline (1:1:18)	Plasma levels at 1 h	NA	Ad libitum	NA
Cherniakov et al., 2017	Male rats, n = 6 per group	15 mg/kg p.o.	CBD-Curcumin-PNL, CBD-Piperine-PNL and CBD-Resveratrol-PNL	Cmax, AUC to infinity	1.07-1.9 h	Deprived from food	NA
Crippa et al., 2021	Male healthy human subjects, n = 15 per administration mode	150 mg p.o.	Powder/ dissolved in corn oil	Cmax	2,5 h / 2 h	Standardized breakfast	Self-report scales to measure drug effects, adverse effects reported by participants
Crocket et al., 2020	Male and female healthy human subjects, n = 30	750 mg p.o.	Epidiolex	Cmax, AUC to infinity	3-5 h	fasted, low calorie, high calorie, whole milk	treatment emergent AE review, vital sign measurements, ECG, clinical lab evaluations, physical exams and CSSRS
Deiana et al., 2012	Male mice/rats, n = 4 per route	120 mg/kg i.p. p.o./ i.p.	Cremophor EL/ethanol/saline in a ratio of 1:1:18/ 30% Solutol® HS 15	Cmax, AUC to infinity	0,5 - 6 h	Food-deprived over night/ ad libitum	Side-effects reported
Feng et al., 2021	Male rats, n = 5-7 per formulation	12 mg/kg p.o.	Sesame oil, oleic acid, linoleic acid, 2-oleoylglycerol with oleic acid, oileic acid with glycerol, glycerol trioleate	Cmax	3-6 h	Ad libitum	NA
Fusar-Poli et al., 2009	Male healthy human subjects, n = 15	600 mg p.o.	NI	Plasma levels at 2 h	NA	8 h fast, light breakfast 2 h before experiment	Self-report scales to measure drug effects, intoxication, psychotic symptoms
Grimm et al., 2018	Male healthy human subjects, n = 16	600 mg p.o.	NI	Plasma levels at 208 min	NA	350 kcal sandwich	Self-report of adverse events
Hložek et al., 2017	Male rats, n = 6 per group	10 mg/kg subcutaneous/oral, ~5 mg pulmonary	Dissolved in pharmaceutical grade sunflower oil (subcutaneous/p.o.); dissolved in 98% ethanol in a volume of 200 μl (pulmonary)	Cmax	0,9-2 h	Pulmonary/subcutaneous: fed, p.o.: 12 hour fast	Motor activity in OFT
Hosseini et al., 2020	Male and female healthy humans, n = 12 (single dose), n = 3 (multiple dose)	25-50 mg p.o. single dose/ 2 daily doses during 5 days	WaferiX, MediCabilis	Cmax, AUC to infinity after single dose and after last dose	3,3-5,2 h	Fasted	AEs recorded throughout the study, ECG, vital signs and urinalysis at different time points up to 24 h after dose, CSSRS at end of each treatment.
Izgelov et al., 2020a	Male healthy humans, n = 12 for each formulation	90 mg p.o.	CBD-SNEDDS, CBD-sesame oil, CBD-powder	Cmax, AUC to infinity	2-8,4 h	Certain food types/beverages not allowed within the 14 days prior to first day of the trial and throughout the study.	Adverse events documented by investigator through questionnaires/interview and physical exams
Izgelov et al., 2020b	Male rats, n = 4-6	15 mg/kg p.o.	CBD-PNL, CBD-piperine-PNL	Cmax, AUC to infinity	1.2-2h	Ad libitum	NA
Izgelov et al., 2020c	Male rats, n = 5 per formulation	15 mg/kg p.o.	SNEDDS/Sesame oil	Cmax, AUC to infinity	1,5 h/ 4 h	Ad libitum	NA
Izgelov et al., 2020d	Male rats, in cocoa butter and tricaprin n = 3, in sesame oil and MIGLYOL® 812 n = 6	16 mg/kg p.o.	MCT-SNEDDS in cocoa butter and tricaprin, LCT-SNEDDS in cocoa butter and tricaprin, LCT-SNEDDS in sesame oil and MIGLYOL® 812 N, MCT-SNEDDS in sesame oil and MIGLYOL® 812 N	Cmax, AUC to infinity	1-6h	Ad libitum	NA
Javadi-Paydar et al., 2019	Male (n = 8) and female (n = 8) rats	10-30 mg/kg i.p.	1:1:8 ratio of ethanol:cremulphor:saline	Plasma levels at 35 min	NA	Ad libitum	Body temperature and motor activity
Knaub et al., 2019	Male and female healthy human subjects, n = 16 (M+F) for each formulation	25 mg p.o.	Food emulsifiers, vegetable oils and fatty acids diluted in water (1:99)/ MCT oil	Cmax, AUC 0-24h	1/3 h	Fasted	Self-rating of tolerability and adverse events during the intervention,
Majimbi et al., 2021	Female mice, n = 3-4 per administration mode	5 mg/kg p.o.	CBD capsules/ CBD capsules + DCA capsules /naked CBD oil	Cmax	0,3 h/ 1h / 3 h	Fasted	NA
Martín-Santos et al., 2012	Male healthy humans, n = 16	600 mg p.o.	NI	Plasma levels at 3 h	NA	Standardized light breakfast	Self-report scales to measure drug effects and psychotic symptoms
Nagao et al., 2020	Male rats, n = 4 per dose	5-50 mg/kg p.o.	Nanoemulsion	Cmax, AUC to infinity	1,5-2,75 h	Ad libitum	NA
Pang et al., 2021	Male and female mice, n = 6 per route	10-30 mg/kg oral, 30 mg/kg nasal single dose	0.5% (w/v) CMC-Na solution/ CBD temperature sensitive hydrogel	Cmax, AUC 0-t	1 h/ 0.29 h	Ad libitum	Motor activity in OFT
Patrician et al., 2019	Male healthy human subjects, n = 12 for each formulation	45/90 mg p.o.	TurboCBD or hemp oil	Cmax, AUC to infinity	110-130 min	Allowed a light, low-fat breakfast
Perkins et al., 2020	Male and female healthy humans, n = 6 per dose	5-20 mg/kg p.o.	Lipid-based oral solution (100 g/L) comprising Super Refined soybean oil (to improve oxidative stability) and flavouring agents (to ensure palatability)	Cmax, AUC to infinity	3,76-4,06 h	Consumption of grapefruit, grapefruit juice or Seville oranges within 1 week of administration not allowed	Collection of data relating to adverse events, vital signs, clinical laboratory assessments, 12-lead ECGs, physical examinations and concomitant medications
Paudel et al., 2010	Male and female rats, n = 3 per group/ guinea pigs, n = 6 (without enhancer), n = 3 (with enhancer)	200 µg/kg intranasal/ 18 mg transdermal	PEG 400-ES 50:35:15 (v/v) PEG:saline:ethanol solvent system + 1% DM-β-CD solution with permeation enhancer/ 18 mg CBD/ml, 80:20 PG:nanopure water, 2% gelling agent (hydroxyethyl cellulose), 500 µl per application, 2 patches per guinea pig	Cmax, AUC	0.33-0.35 h/ 31.2-38.4 h	NI	NA
Schoedel et al., 2018	Male and female healthy human subjects, n = 41	750-4500 mg p.o.	Epidiolex	Cmax, AUC to infinity	4,07-6,13 h	fasted	Recording of the incidence, frequency, and severity of AEs; and regular assessments of vital signs, clinical laboratory assessments (hematology, biochemistry, urinalysis), 12-lead electrocardiogram (ECG), physical examinations, “Since Last Visit” Columbia-Suicide Severity Rating Scale (C-SSRS), and continuous cardiac and pulse oximetry monitoring
Taylor et al., 2018	Male and female healthy human subjects, n = 6 (SAD arm), n = 9 (MD arm), n = 12 (food effect arm)	750-6000 mg p.o. single dose/ doses twice daily for 6 days, last dose on day 7	Epidiolex	Cmax, AUC to infinity/ over a dosing interval at day 1 am and pm, and day 7 am	2,5-5 h	Fasted/high-fat breakfast	Recording the incidence and severity of AEs throughout the trial, review of clinical laboratory tests, vital signs, electrocardiogram, physical examination, sleep disruption scale, sleepiness scale and other self-report scales
Taylor et al., 2019	Male and female healthy human subjects, n = 8	200 mg p.o.	Epidiolex	Cmax, AUC to infinity	2,3 h	Standardized low-protein breakfast	Blood pressure and heart rate at multiple time points during each visit, blood and urine tests, tests ofcognitive functioning
Tayo et al., 2019	Male healthy human subjects, n = 8	200 mg p.o.	Epidiolex	Cmax, AUC to infinity	2,5 h	Standardized low-protein breakfast	Adverse events recorded, clinical laboratory tests, vital signs, 12-lead electrocardiography (ECG), and physical examinations
Verrico et al., 2021	Human subjects, NI about sex, n = 5 per administration mode	10 mg p.o.	CBD naked/ liposomal	Plasma levels at 1 h	NA	fasted	NA
Williams et al., 2020	Male and female healthy humans, n = 8-15 per formulation	30 mg p.o.	CBD Tincture Base, CBD Powder in Water, 20% CBD Concentration Liquid, 5% CBD Concentration Powder, 5% CBD Concentration Liquid	Cmax, AUC to infinity	0,7/3,39 h	Fasted	Heart rate, heart rate variability and blood pressure recorded
Xu et al., 2019	Male rats, n = 3 per group	20 mg/kg p.o.	Soybean oil and fat emulsion, at 3.5 mg CBD per ml	Cmax	2 h	Ad libitum	NA
Zgair et al., 2016	Male rats, n = 4 per group	12 mg/kg p.o.	Dissolved in LCT (sesame oil) to prepare 20 mg/mL solution	Cmax	3 h	Ad libitum	NA
Zieba et al., 2019	Male C57BL/6J mice, n = 6 per dose	5-20 mg/kg i.p.	Dissolved in equal amounts of Tween 80 (Sigma-Aldrich Co., St Louis, USA) and 100% ethanol and diluted with 0.9% sodium chloride to the appropriate concentration to a final ratio of 1:1:18	Plasma levels at 30 min	NA	Ad libitum	Motor activity in OFT, learning and memory in Y-maze and passive avoidance test, sociability in social preference test

## Sheet: Legend
CBD	cannabidiol
i.p.	intraperitoneal
MD	multiple dose
NA	not applicable
NI	no information
p.o.	oral
SAD	single ascending dose
